# Supplementary material for: 2-Chloro-4-nitro­benzoic acid–quinoline (1/1)
Source: Acta Crystallogr Sect E Struct Rep Online. 2011 Oct 8;67(Pt 11):o2883. doi: 10.1107/S160053681104075X (PMC3247614; doi:10.1107/S160053681104075X)
Supplement: Supplementary file 2 [file e-67-o2883-Isup2.hkl]

# 
# h,k,l, Fc-squared, Fo-squared, sigma(Fo-squared) and status flag 
# 
data_I
_shelx_title '  08041619' 
_shelx_refln_list_code          4 
_shelx_F_calc_maximum      149.76 
_exptl_crystal_F_000       680.00 
_reflns_d_resolution_high  0.7121 
 
loop_ 
 _symmetry_equiv_pos_as_xyz 
 'x, y, z' 
 '-x+1/2, y, z+1/2' 
 'x+1/2, -y, z' 
 '-x, -y, z+1/2' 
 
_cell_length_a    31.1250 
_cell_length_b     3.7560 
_cell_length_c    12.3615 
_cell_angle_alpha  90.000 
_cell_angle_beta   90.000 
_cell_angle_gamma  90.000 
 
_shelx_F_squared_multiplier     1.000 
 
loop_ 
 _refln_index_h 
 _refln_index_k 
 _refln_index_l 
 _refln_F_squared_calc 
 _refln_F_squared_meas 
 _refln_F_squared_sigma 
 _refln_observed_status 
   2   0 -17       86.43       37.08     19.68 o 
   4   0 -17       65.27       37.95     13.94 o 
   6   0 -17      305.64      337.55     20.07 o 
   8   0 -17      196.60      235.99     46.04 o 
   1   1 -17       24.17       16.69      7.19 o 
   2   1 -17       71.23       72.86     13.05 o 
   0   0 -16      153.97      172.47     21.86 o 
   2   0 -16      440.52      428.71     20.45 o 
   4   0 -16      146.28      118.88     42.35 o 
   6   0 -16       30.17        8.23      6.26 o 
   8   0 -16       44.28       23.29      8.88 o 
  10   0 -16      324.93      313.73     17.57 o 
  12   0 -16      478.37      461.11     39.00 o 
  14   0 -16       59.20       26.48     17.01 o 
  16   0 -16      103.76       67.61     30.74 o 
   0   1 -16      214.30      198.60     76.43 o 
   1   1 -16        2.90        8.70      4.59 o 
   2   1 -16      132.56      129.27     18.28 o 
   3   1 -16       92.31      108.42     23.00 o 
   4   1 -16       18.05       14.34      4.73 o 
   5   1 -16      109.74       65.21     16.30 o 
   6   1 -16       35.40       25.59      7.14 o 
   7   1 -16      149.54      205.07     26.76 o 
   8   1 -16      161.71      197.60     28.06 o 
   9   1 -16       71.97      151.96     33.05 o 
  10   1 -16      137.14      135.67     16.48 o 
  11   1 -16       20.11       54.59     14.30 o 
  12   1 -16      134.29      122.08     17.52 o 
  13   1 -16       58.69       73.39     12.43 o 
  14   1 -16        7.16       33.66     10.30 o 
   0   2 -16        0.28        0.52      8.19 o 
   1   2 -16        1.07        3.56      4.53 o 
   2   2 -16       13.09       14.10      8.47 o 
   3   2 -16       33.59       28.16      8.41 o 
   2   0 -15       32.13       24.88      6.91 o 
   4   0 -15      736.10      748.89     37.56 o 
   6   0 -15      642.24      583.63     22.49 o 
   8   0 -15       71.53       34.24     21.41 o 
  10   0 -15       68.58       39.39     17.11 o 
  12   0 -15       17.32       11.87      6.66 o 
  14   0 -15       80.88       33.55     22.00 o 
  16   0 -15      315.58      330.02     36.03 o 
  18   0 -15       78.12       45.49     24.12 o 
  20   0 -15        4.07        6.18      6.45 o 
   1   1 -15      161.42      153.84     32.07 o 
   2   1 -15       11.95        9.04      4.20 o 
   3   1 -15        8.34       10.29      4.21 o 
   4   1 -15       80.30       68.51     14.88 o 
   5   1 -15       93.71      158.11     24.57 o 
   6   1 -15      150.86      149.50     17.34 o 
   7   1 -15        1.48        0.42      3.65 o 
   8   1 -15      225.54      262.08     23.50 o 
   9   1 -15      194.50      227.29     30.72 o 
  10   1 -15       51.96       90.27     18.67 o 
  11   1 -15       58.81       74.71     10.75 o 
  12   1 -15       22.93       25.73      5.20 o 
  13   1 -15       39.95       18.34      7.21 o 
  14   1 -15       17.98       25.46      5.36 o 
  15   1 -15        1.40       16.85      9.34 o 
  16   1 -15      128.69      116.93     10.20 o 
  17   1 -15       23.86       59.39     10.40 o 
  18   1 -15      122.26      120.19      8.65 o 
  19   1 -15       73.30       88.60     10.65 o 
  20   1 -15       86.35      121.34     12.58 o 
   1   2 -15      181.47      164.66     11.93 o 
   2   2 -15       23.01       14.23      4.98 o 
   3   2 -15      140.66      111.72     12.61 o 
   4   2 -15       18.10       20.36      5.28 o 
   5   2 -15       11.50       12.36      4.55 o 
   6   2 -15      115.66       91.62     14.05 o 
   7   2 -15       38.87       33.38      6.79 o 
   8   2 -15        1.97        0.94      4.99 o 
   9   2 -15      192.01      202.97     12.88 o 
  10   2 -15       92.52       96.24      9.81 o 
  11   2 -15       68.17       75.51      9.54 o 
  12   2 -15       24.13       25.80      6.69 o 
  13   2 -15      106.82      111.21     16.07 o 
  14   2 -15       82.82      100.32     10.56 o 
   0   0 -14      341.79      326.95     24.38 o 
   2   0 -14      139.02       89.39     38.40 o 
   4   0 -14       21.85       12.91      5.44 o 
   6   0 -14      184.71      162.66     26.96 o 
   8   0 -14        4.98        0.83      3.60 o 
  10   0 -14      404.51      360.30     21.57 o 
  12   0 -14      120.24       89.09     38.35 o 
  14   0 -14      102.77       73.97     36.40 o 
  16   0 -14      255.00      252.70     23.19 o 
  18   0 -14       52.96       33.36     15.19 o 
  20   0 -14       86.10       56.60     19.84 o 
  22   0 -14      214.41      205.57     62.29 o 
  24   0 -14      232.04      247.37     32.14 o 
   0   1 -14      257.70      269.81     16.51 o 
   1   1 -14       37.91       37.02      6.17 o 
   2   1 -14      114.76      166.84     20.58 o 
   3   1 -14      189.11      214.47     14.75 o 
   4   1 -14       23.39       24.55      7.07 o 
   5   1 -14      164.51      179.95     18.01 o 
   6   1 -14       52.14       49.50      8.75 o 
   7   1 -14      331.74      317.27     15.02 o 
   8   1 -14       13.06        8.14      6.33 o 
   9   1 -14      291.70      286.15     11.05 o 
  10   1 -14       76.51       55.23     12.92 o 
  11   1 -14       19.26       31.50     12.23 o 
  12   1 -14      102.76       89.18     16.83 o 
  13   1 -14       73.70      159.29     35.61 o 
  14   1 -14      170.72      207.87      8.85 o 
  15   1 -14      101.72      129.55     21.92 o 
  16   1 -14       17.01       16.03      4.42 o 
  17   1 -14       22.19       18.25      4.38 o 
  18   1 -14       45.56       45.57      6.03 o 
  19   1 -14       42.47       28.89      5.67 o 
  20   1 -14        0.09        5.76      3.92 o 
  21   1 -14       36.50       30.97      5.63 o 
  22   1 -14       54.62       54.15      9.53 o 
  23   1 -14       26.34       53.71     17.44 o 
  24   1 -14      128.06      146.21     14.19 o 
   0   2 -14      170.97      174.25     13.34 o 
   1   2 -14      107.72       99.78     11.72 o 
   2   2 -14       90.27       64.47     18.52 o 
   3   2 -14      208.12      200.87     12.16 o 
   4   2 -14       13.99       13.52      3.81 o 
   5   2 -14       61.71       51.38      8.52 o 
   6   2 -14      158.72      146.72     10.01 o 
   7   2 -14      220.39      238.12     12.08 o 
   8   2 -14        9.53       10.43      4.05 o 
   9   2 -14      162.14      149.59     11.67 o 
  10   2 -14       84.37       80.64      8.24 o 
  11   2 -14        1.02       -0.26      4.26 o 
  12   2 -14       14.62       10.85      5.62 o 
  13   2 -14       54.51       54.57      9.54 o 
  14   2 -14       17.02       35.34     11.48 o 
  15   2 -14      157.59      131.65     15.22 o 
  16   2 -14       11.01       24.75     10.89 o 
  17   2 -14      126.22       99.21     11.43 o 
  18   2 -14       14.17       35.58     16.09 o 
  19   2 -14      155.48      135.61     14.73 o 
   0   3 -14       97.98       98.00     20.29 o 
   1   3 -14        3.88       20.95      9.63 o 
   2   3 -14       15.77       21.01      8.47 o 
   3   3 -14      234.80      239.22     18.45 o 
   4   3 -14       99.87      122.49     12.44 o 
   5   3 -14      143.49      135.09     13.12 o 
   6   3 -14       43.19       57.75      8.08 o 
   2   0 -13      133.94      147.98     10.86 o 
   4   0 -13      193.87      206.62     14.39 o 
   6   0 -13      664.34      622.77     23.12 o 
   8   0 -13      659.09      557.20     51.74 o 
  10   0 -13      230.76      217.85     18.64 o 
  12   0 -13       19.27       10.32      5.47 o 
  14   0 -13       37.10       25.54     11.71 o 
  16   0 -13      155.35      140.48     42.58 o 
  18   0 -13      340.12      328.62     37.03 o 
  20   0 -13      382.36      404.61     30.94 o 
  22   0 -13      119.75      117.44     36.82 o 
  24   0 -13       13.23       11.19      6.34 o 
  26   0 -13      138.94      144.56     43.04 o 
  28   0 -13       73.10       86.86     13.35 o 
   1   1 -13      210.75      226.72     10.26 o 
   2   1 -13      102.89      158.64     30.11 o 
   3   1 -13        3.02        4.11      3.69 o 
   4   1 -13      392.95      373.10     14.21 o 
   5   1 -13       72.97       73.38      8.44 o 
   6   1 -13      382.18      391.35     12.87 o 
   7   1 -13      151.71      186.16     19.47 o 
   8   1 -13      148.72      203.67     24.73 o 
   9   1 -13      146.66      206.31     15.27 o 
  10   1 -13      102.17      133.56     20.86 o 
  11   1 -13       76.66      126.14     14.39 o 
  12   1 -13       88.61      107.65     11.19 o 
  13   1 -13       88.30      164.03     33.15 o 
  14   1 -13      162.93      197.10     13.34 o 
  15   1 -13       54.48      148.32     28.01 o 
  16   1 -13      157.77      199.98     17.27 o 
  17   1 -13      144.72      196.82     21.40 o 
  18   1 -13      144.39      186.93     22.41 o 
  19   1 -13        1.32        4.14      3.81 o 
  20   1 -13       43.16       64.54     14.67 o 
  21   1 -13      150.28      153.60     11.92 o 
  22   1 -13       54.33       74.30      9.01 o 
  23   1 -13       56.60       62.44     11.89 o 
  24   1 -13        3.46       25.61     12.41 o 
  25   1 -13       79.26      102.34      9.24 o 
  26   1 -13       96.74      106.34     17.63 o 
  27   1 -13       28.57       33.08      8.00 o 
   1   2 -13      155.00      133.10     17.09 o 
   2   2 -13      272.16      242.96     13.06 o 
   3   2 -13       22.10       14.45      4.56 o 
   4   2 -13       33.43       24.31      5.70 o 
   5   2 -13       68.37       58.65      9.09 o 
   6   2 -13      562.69      556.70     20.13 o 
   7   2 -13       16.16       14.41      5.26 o 
   8   2 -13      215.47      210.53     10.44 o 
   9   2 -13      137.63      135.12     11.13 o 
  10   2 -13       24.11       13.51      3.95 o 
  11   2 -13      189.98      194.40     12.50 o 
  12   2 -13       31.86       36.04      6.31 o 
  13   2 -13      104.92       88.27      8.52 o 
  14   2 -13        9.21        8.37      4.06 o 
  15   2 -13       11.55       32.50     11.94 o 
  16   2 -13      114.92       89.80     12.31 o 
  17   2 -13       19.22       15.53      6.10 o 
  18   2 -13        7.72       12.60      7.04 o 
  19   2 -13       70.01       55.94      8.15 o 
  20   2 -13       25.31       35.97      7.41 o 
  21   2 -13       84.42       66.48      9.71 o 
  22   2 -13       27.82       18.97      6.20 o 
  23   2 -13       35.75       21.51      6.64 o 
   1   3 -13      274.84      304.66     20.22 o 
   2   3 -13        6.62       16.45      6.46 o 
   3   3 -13       83.91       95.02     10.46 o 
   4   3 -13       17.02       20.98      5.23 o 
   5   3 -13       55.00       60.29      7.83 o 
   6   3 -13       59.31       66.70      9.18 o 
   7   3 -13       43.30       63.72      9.10 o 
   8   3 -13      115.00      139.21     10.48 o 
   9   3 -13       35.24       38.51      7.12 o 
  10   3 -13       34.63       29.79      6.24 o 
  11   3 -13      130.08      134.83     11.18 o 
  12   3 -13        2.48        4.67      3.92 o 
  13   3 -13       78.67       56.76      9.45 o 
  14   3 -13       43.07       50.47     10.57 o 
   0   0 -12      516.02      540.31     33.26 o 
   2   0 -12      639.07      635.57     21.70 o 
   4   0 -12      938.65      894.83     28.34 o 
   6   0 -12     1139.35     1061.04     32.13 o 
   8   0 -12      910.83      885.45     26.52 o 
  10   0 -12        8.40       12.21      4.97 o 
  12   0 -12      575.77      560.79     27.18 o 
  14   0 -12      890.59      870.48     26.58 o 
  16   0 -12       66.90       45.07     17.15 o 
  18   0 -12      140.28      137.83     38.84 o 
  20   0 -12      165.37      171.06     54.22 o 
  22   0 -12      251.75      250.75     19.07 o 
  24   0 -12      493.61      499.16     23.06 o 
  26   0 -12       99.55       71.17     46.58 o 
  28   0 -12       63.30       70.42     11.81 o 
  30   0 -12       37.49       57.18     12.95 o 
   0   1 -12      233.46      332.11     61.68 o 
   1   1 -12      221.41      313.14     38.01 o 
   2   1 -12      226.61      304.70     27.70 o 
   3   1 -12       79.99       77.95      7.92 o 
   4   1 -12      732.95      746.23     21.67 o 
   5   1 -12      320.51      334.23     12.35 o 
   6   1 -12        9.42        8.39      3.67 o 
   7   1 -12        4.15        4.98      2.75 o 
   8   1 -12       63.88      101.48     18.41 o 
   9   1 -12      140.56      197.88     27.65 o 
  10   1 -12      331.83      359.71     12.83 o 
  11   1 -12       18.13       19.90      4.87 o 
  12   1 -12      465.90      450.24     13.15 o 
  13   1 -12        2.14        5.24      4.73 o 
  14   1 -12      182.51      179.32     10.88 o 
  15   1 -12        2.70       13.91      6.83 o 
  16   1 -12       58.44       53.70      6.58 o 
  17   1 -12      180.57      178.54     13.52 o 
  18   1 -12        1.13       20.39     13.39 o 
  19   1 -12      107.91      133.50     17.72 o 
  20   1 -12      166.93      182.52     15.47 o 
  21   1 -12       26.47       64.50     21.04 o 
  22   1 -12      113.33      101.80     11.42 o 
  23   1 -12        3.81       24.16     11.97 o 
  24   1 -12       76.19       70.04      6.46 o 
  25   1 -12       11.52       15.70      6.24 o 
  26   1 -12       61.96       45.78      7.14 o 
  27   1 -12        1.90       23.68     14.48 o 
  28   1 -12        1.52       10.49      4.12 o 
  29   1 -12      166.80      219.46     16.96 o 
  30   1 -12      119.85      126.31     13.99 o 
   0   2 -12      156.28      155.81     13.12 o 
   1   2 -12       10.11        7.59      3.04 o 
   2   2 -12       94.84       73.09     16.45 o 
   3   2 -12       44.20       38.17      5.68 o 
   4   2 -12        9.44        6.93      2.80 o 
   5   2 -12      501.17      488.38     16.58 o 
   6   2 -12      156.93      191.56     20.62 o 
   7   2 -12      447.55      419.10     13.19 o 
   8   2 -12       41.86       39.85      5.91 o 
   9   2 -12       68.98       54.11      7.22 o 
  10   2 -12       78.77       73.50      9.68 o 
  11   2 -12       16.11       10.59      3.67 o 
  12   2 -12        2.70        1.40      2.34 o 
  13   2 -12       15.86       17.93      3.28 o 
  14   2 -12       11.24       20.81      6.71 o 
  15   2 -12       73.88       73.93      6.68 o 
  16   2 -12       52.93       68.91     10.16 o 
  17   2 -12      122.36      116.18     10.44 o 
  18   2 -12       25.41       35.65      7.86 o 
  19   2 -12       74.06      194.20     62.12 o 
  20   2 -12      308.81      317.80     16.35 o 
  21   2 -12       14.60       18.23      5.85 o 
  22   2 -12       33.23       35.05      7.02 o 
  23   2 -12       64.64       60.94      9.43 o 
  24   2 -12       53.61       39.11      7.19 o 
  25   2 -12        0.68       -0.91      3.40 o 
  26   2 -12       12.20       16.05      6.32 o 
   0   3 -12       18.92       25.96      8.67 o 
   1   3 -12        1.08        7.66      4.76 o 
   2   3 -12       67.09       71.55      9.37 o 
   3   3 -12      159.29      164.11     10.74 o 
   4   3 -12       22.29       14.93      5.76 o 
   5   3 -12      230.23      264.14     14.57 o 
   6   3 -12       83.53       77.07      8.90 o 
   7   3 -12      107.99      106.58      8.43 o 
   8   3 -12       14.81       28.49      7.60 o 
   9   3 -12      204.18      218.64     13.38 o 
  10   3 -12       28.69       35.19      6.04 o 
  11   3 -12       11.02       13.15      4.94 o 
  12   3 -12        4.44        9.02      3.62 o 
  13   3 -12       19.00       14.29      5.44 o 
  14   3 -12       19.68       18.79      5.98 o 
  15   3 -12       29.29       21.59      4.78 o 
  16   3 -12        1.97        1.54      5.15 o 
  17   3 -12      192.36      188.63     24.53 o 
  18   3 -12       34.27       27.64      9.07 o 
  19   3 -12      233.88      274.64     24.85 o 
   2   0 -11       49.59       50.14     10.55 o 
   4   0 -11      369.21      356.32     24.35 o 
   6   0 -11     1670.71     1568.91     36.73 o 
   8   0 -11      148.38      131.59     20.29 o 
  10   0 -11     1101.47     1060.08     44.83 o 
  12   0 -11      217.16      223.48     14.68 o 
  14   0 -11       24.92       18.90      5.99 o 
  16   0 -11        3.98        3.23      4.07 o 
  18   0 -11      448.61      427.47     35.76 o 
  20   0 -11       99.48      101.92     31.16 o 
  22   0 -11       62.55       42.47     16.62 o 
  24   0 -11        1.63        0.35      3.66 o 
  26   0 -11       95.52       72.69     12.18 o 
  28   0 -11      172.21      206.18     15.59 o 
  30   0 -11      109.58      125.78     14.91 o 
  32   0 -11      361.14      415.35     23.18 o 
   1   1 -11      250.49      264.84     14.27 o 
   2   1 -11      134.25      196.57     37.38 o 
   3   1 -11      386.77      414.82     12.10 o 
   4   1 -11      567.34      674.44     33.05 o 
   5   1 -11      213.16      221.11     11.90 o 
   6   1 -11      626.57      645.04     21.01 o 
   7   1 -11       46.48       45.12      6.51 o 
   8   1 -11     1139.21     1072.34     21.08 o 
   9   1 -11       36.06       26.35      4.38 o 
  10   1 -11       54.47       80.87     11.55 o 
  11   1 -11      284.31      293.70     11.11 o 
  12   1 -11        0.62        0.06      2.95 o 
  13   1 -11      312.11      338.10     23.79 o 
  14   1 -11      180.11      194.84     24.89 o 
  15   1 -11       88.69       95.75      6.97 o 
  16   1 -11      439.69      433.84     12.58 o 
  17   1 -11       13.29       18.71      3.73 o 
  18   1 -11        4.55        3.83      2.96 o 
  19   1 -11       38.84       34.59      5.31 o 
  20   1 -11      208.42      245.95     25.66 o 
  21   1 -11      255.59      274.47     21.47 o 
  22   1 -11      188.98      236.96     24.90 o 
  23   1 -11      194.98      192.40     13.70 o 
  24   1 -11       28.23       31.30      4.87 o 
  25   1 -11       40.93       39.19      5.29 o 
  26   1 -11       30.47       25.09      4.56 o 
  27   1 -11       22.69       19.28      4.22 o 
  28   1 -11       60.41       54.21      5.83 o 
  29   1 -11       20.27       19.17      5.20 o 
  30   1 -11      106.41      104.96      8.17 o 
  31   1 -11       33.01       28.59      8.81 o 
  32   1 -11       23.87       16.22      7.33 o 
   1   2 -11      441.79      395.77     22.55 o 
   2   2 -11      114.95      114.96      7.66 o 
   3   2 -11      273.60      270.09     11.25 o 
   4   2 -11      236.21      240.35     10.00 o 
   5   2 -11       41.50       34.51      5.36 o 
   6   2 -11      206.42      177.85      7.66 o 
   7   2 -11        3.81        9.65      2.95 o 
   8   2 -11       16.40        8.32      3.04 o 
   9   2 -11      209.36      193.15     11.16 o 
  10   2 -11       34.89       37.25      5.92 o 
  11   2 -11      383.02      374.83     17.30 o 
  12   2 -11       41.31       30.02      4.83 o 
  13   2 -11      230.41      235.87     12.39 o 
  14   2 -11      176.27      193.73     13.10 o 
  15   2 -11      117.38      150.47     13.34 o 
  16   2 -11      167.91      196.10     15.59 o 
  17   2 -11      105.13      100.63      7.13 o 
  18   2 -11       34.00       39.65      6.56 o 
  19   2 -11       52.39       39.04      8.19 o 
  20   2 -11      378.71      426.21     16.85 o 
  21   2 -11      162.26      151.60     18.16 o 
  22   2 -11       24.90       93.53     34.73 o 
  23   2 -11      168.27      196.33     12.73 o 
  24   2 -11      106.23       80.51     11.85 o 
  25   2 -11       20.65       20.21      5.96 o 
  26   2 -11        2.30        9.27      5.40 o 
  27   2 -11       43.76       45.99      6.83 o 
  28   2 -11       49.71       44.14      8.01 o 
  29   2 -11       21.93       32.92      6.16 o 
   1   3 -11      163.95      185.38     12.62 o 
   2   3 -11       50.34       49.78      6.56 o 
   3   3 -11       72.94       85.46      8.01 o 
   4   3 -11       19.28       14.62      4.67 o 
   5   3 -11       20.57       17.50      4.68 o 
   6   3 -11        2.39        3.75      3.14 o 
   7   3 -11       40.83       41.20      6.61 o 
   8   3 -11       37.29       36.11      5.94 o 
   9   3 -11      184.80      199.94     11.30 o 
  10   3 -11        5.89        3.34      3.41 o 
  11   3 -11      226.50      255.98      9.93 o 
  12   3 -11       13.18       13.98      4.29 o 
  13   3 -11       39.92       36.28      5.17 o 
  14   3 -11        4.11        1.75      3.56 o 
  15   3 -11       24.81       22.07      6.68 o 
  16   3 -11       30.91       32.69      8.06 o 
  17   3 -11       81.21       67.24     10.47 o 
  18   3 -11       82.42       67.07     10.62 o 
  19   3 -11      124.55       96.04     18.42 o 
  20   3 -11        5.73        4.24      4.58 o 
  21   3 -11      175.14      226.62     42.52 o 
  22   3 -11      111.04       98.66     13.32 o 
   1   4 -11       40.01       18.38     14.93 o 
   2   4 -11       35.41       27.30      7.99 o 
   3   4 -11       62.21       43.68     11.24 o 
   4   4 -11       43.72       43.98      8.46 o 
   5   4 -11       19.06       19.84      7.08 o 
   6   4 -11      151.80      143.90     19.60 o 
   0   0 -10      725.60      721.77     33.93 o 
   2   0 -10     1199.68     1184.41     33.77 o 
   4   0 -10       43.43       37.46      8.74 o 
   6   0 -10     1361.18     1337.62     30.01 o 
   8   0 -10       49.32       45.36      6.63 o 
  10   0 -10     1425.28     1351.39     36.90 o 
  12   0 -10      573.10      536.67     16.87 o 
  14   0 -10      236.61      215.45     19.39 o 
  16   0 -10      796.13      762.96     39.53 o 
  18   0 -10      202.08      200.23     11.91 o 
  20   0 -10      522.93      472.57     29.29 o 
  22   0 -10      103.95      111.16      8.13 o 
  24   0 -10      143.89      178.96     10.66 o 
  26   0 -10      212.71      222.66     11.78 o 
  28   0 -10       37.67       38.62      7.63 o 
  30   0 -10      183.19      217.90     15.18 o 
  32   0 -10      165.04      209.53     25.82 o 
  34   0 -10      185.57      200.66     22.82 o 
   0   1 -10      160.84      193.97     17.54 o 
   1   1 -10      119.26      163.54     22.97 o 
   2   1 -10      258.00      290.43     17.05 o 
   3   1 -10      476.53      521.30     32.41 o 
   4   1 -10      237.64      245.10     13.56 o 
   5   1 -10      147.61      202.12     30.66 o 
   6   1 -10      163.48      173.09      9.61 o 
   7   1 -10      961.64     1060.25     70.93 o 
   8   1 -10      519.77      546.63     16.56 o 
   9   1 -10      940.39      986.49     65.55 o 
  10   1 -10       67.46       64.59      5.28 o 
  11   1 -10       78.77       90.43     14.41 o 
  12   1 -10       51.56       55.70      4.61 o 
  13   1 -10       67.21      117.70     23.50 o 
  14   1 -10      124.05      192.31     28.87 o 
  15   1 -10      209.47      208.72      7.90 o 
  16   1 -10       23.42       23.30      4.21 o 
  17   1 -10        5.83        3.40      2.77 o 
  18   1 -10      103.42      150.86     26.01 o 
  19   1 -10      246.14      239.76      8.53 o 
  20   1 -10      114.12      122.96     17.16 o 
  21   1 -10       99.27       97.86      5.95 o 
  22   1 -10      291.00      297.27      9.87 o 
  23   1 -10       68.16      101.64     26.15 o 
  24   1 -10      256.89      282.06     11.21 o 
  25   1 -10       32.26       32.61      4.93 o 
  26   1 -10       25.24       25.24      4.89 o 
  27   1 -10       35.75       32.28      4.37 o 
  28   1 -10       17.02       18.94      4.91 o 
  29   1 -10       45.95       41.19      4.46 o 
  30   1 -10       39.88       37.97      5.25 o 
  31   1 -10       14.84       10.79      3.46 o 
  32   1 -10       21.84       22.88      6.75 o 
  33   1 -10       29.34       35.80      9.72 o 
  34   1 -10      225.97      262.98     15.47 o 
   0   2 -10      331.61      302.86     15.18 o 
   1   2 -10       95.98       81.63      7.73 o 
   2   2 -10        1.44        0.71      1.91 o 
   3   2 -10      600.34      553.25     12.20 o 
   4   2 -10       27.81       25.53      4.12 o 
   5   2 -10      422.08      424.26     11.46 o 
   6   2 -10       98.63      110.80     15.26 o 
   7   2 -10       92.86      105.12      5.57 o 
   8   2 -10       36.09       37.75      3.97 o 
   9   2 -10      151.84      144.64      8.88 o 
  10   2 -10       43.02       65.88      7.52 o 
  11   2 -10       34.39       27.20      3.42 o 
  12   2 -10       92.63      105.70      7.40 o 
  13   2 -10      241.85      259.36      9.49 o 
  14   2 -10       47.82       49.35      5.72 o 
  15   2 -10      337.33      326.16     14.84 o 
  16   2 -10       76.97       76.69      6.43 o 
  17   2 -10      567.72      565.12      9.23 o 
  18   2 -10       44.79       39.88      4.68 o 
  19   2 -10      418.00      458.28     27.66 o 
  20   2 -10      206.87      251.68     37.83 o 
  21   2 -10      201.29      202.67     12.02 o 
  22   2 -10        7.28       32.42     16.30 o 
  23   2 -10      139.85      164.71     20.24 o 
  24   2 -10      124.25      113.25     10.93 o 
  25   2 -10      146.66      145.53     13.18 o 
  26   2 -10       22.29       41.95     12.05 o 
  27   2 -10      151.20      154.23     14.78 o 
  28   2 -10       82.09       97.35     13.16 o 
  29   2 -10      124.59      123.32      8.02 o 
  30   2 -10        1.85       13.28      5.98 o 
  31   2 -10       67.87       87.63      9.86 o 
   0   3 -10       51.39       39.07      6.24 o 
   1   3 -10       13.99       10.82      3.05 o 
   2   3 -10        8.95        8.89      2.95 o 
   3   3 -10      265.77      282.70     12.00 o 
   4   3 -10        4.57        0.55      2.86 o 
   5   3 -10      714.36      724.24     21.63 o 
   6   3 -10       41.96       39.36      6.13 o 
   7   3 -10      231.52      244.80     15.79 o 
   8   3 -10       30.45       32.83      6.33 o 
   9   3 -10      188.03      190.19      9.47 o 
  10   3 -10       27.37       24.03      5.46 o 
  11   3 -10        9.72       16.64      4.27 o 
  12   3 -10       34.23       28.96      4.83 o 
  13   3 -10      168.56      175.01      7.91 o 
  14   3 -10        3.46        2.04      4.26 o 
  15   3 -10      155.11      138.13     14.03 o 
  16   3 -10        7.96        4.02      4.74 o 
  17   3 -10      247.76      261.36     36.04 o 
  18   3 -10       27.40       26.71      6.09 o 
  19   3 -10       43.87       34.21      7.54 o 
  20   3 -10       81.33       73.16     11.67 o 
  21   3 -10       92.22       79.19      8.34 o 
  22   3 -10       11.90        9.54      4.74 o 
  23   3 -10       15.50       13.38      6.01 o 
  24   3 -10       17.98       12.97      3.94 o 
  25   3 -10       56.67       43.52      6.26 o 
   0   4 -10      101.35      110.33     27.86 o 
   1   4 -10       16.32        9.04     11.43 o 
   2   4 -10       49.45       50.84     14.37 o 
   3   4 -10       40.24       39.04     16.51 o 
   4   4 -10        9.69        3.83      3.40 o 
   5   4 -10       65.43       27.45     16.58 o 
   6   4 -10       32.15       10.60      7.88 o 
   7   4 -10       51.70       37.33      7.52 o 
   8   4 -10       19.76       20.64      6.24 o 
   9   4 -10       63.77       58.01      8.49 o 
  10   4 -10       80.11       54.92      8.96 o 
  11   4 -10        6.56        8.10      5.57 o 
  12   4 -10       50.58       42.77      8.82 o 
  13   4 -10        8.64        2.88      5.25 o 
   2   0  -9      359.44      336.05     15.94 o 
   4   0  -9      888.59      821.44     20.67 o 
   6   0  -9     3994.84     3776.52     71.44 o 
   8   0  -9     1448.40     1401.60     31.26 o 
  10   0  -9      252.91      248.98     11.22 o 
  12   0  -9       18.52       18.93      4.17 o 
  14   0  -9      263.32      261.41     11.80 o 
  16   0  -9     1119.29     1092.53     32.41 o 
  18   0  -9      743.15      694.05     23.37 o 
  20   0  -9      371.66      376.16     15.01 o 
  22   0  -9      484.20      470.17     16.86 o 
  24   0  -9       92.64       59.26      9.58 o 
  26   0  -9      236.46      232.17      9.87 o 
  28   0  -9      136.89      140.77     17.64 o 
  30   0  -9      196.36      220.65     14.47 o 
  32   0  -9      116.93      152.15     13.08 o 
  34   0  -9       90.63       78.27     10.08 o 
  36   0  -9       43.90       39.24     12.62 o 
   1   1  -9      143.63      139.86      6.62 o 
   2   1  -9      245.84      278.66     20.96 o 
   3   1  -9      126.69      135.46      9.93 o 
   4   1  -9      384.01      393.18     21.12 o 
   5   1  -9      412.21      460.64     51.93 o 
   6   1  -9      390.87      366.99     12.07 o 
   7   1  -9      404.47      420.86     14.01 o 
   8   1  -9      671.30      724.05     43.81 o 
   9   1  -9      106.52      137.88     21.79 o 
  10   1  -9      160.51      168.35      8.42 o 
  11   1  -9      543.25      519.76     11.92 o 
  12   1  -9       17.07       31.65      7.00 o 
  13   1  -9      135.77      178.30     17.17 o 
  14   1  -9      141.64      142.17      6.39 o 
  15   1  -9       32.23       27.10      3.95 o 
  16   1  -9      369.23      395.83     35.55 o 
  17   1  -9      324.24      312.43     20.37 o 
  18   1  -9     2305.54     2273.40     34.47 o 
  19   1  -9      226.47      232.29     12.52 o 
  20   1  -9       60.68       92.99     17.73 o 
  21   1  -9      154.29      157.38      9.72 o 
  22   1  -9       91.54      104.79     11.96 o 
  23   1  -9      224.86      242.01      6.22 o 
  24   1  -9       91.28       98.87      9.52 o 
  25   1  -9       71.41      118.86     21.34 o 
  26   1  -9      175.21      174.40      8.31 o 
  27   1  -9       35.50       32.07      4.24 o 
  28   1  -9      256.27      254.64     12.73 o 
  29   1  -9       33.05       40.22      4.36 o 
  30   1  -9       93.01       89.28      6.33 o 
  31   1  -9      184.97      214.28      8.08 o 
  32   1  -9        7.10        6.67      4.64 o 
  33   1  -9      100.69       98.87      8.46 o 
  34   1  -9        9.33        7.25      4.55 o 
  35   1  -9       42.36       65.68     10.79 o 
  36   1  -9       10.70       10.06      6.14 o 
   1   2  -9      199.56      202.84      7.67 o 
   2   2  -9       96.93       96.92      5.35 o 
   3   2  -9      535.49      484.22     12.80 o 
   4   2  -9       93.66      101.55      5.05 o 
   5   2  -9       47.55       42.62      7.22 o 
   6   2  -9      261.28      260.86     10.89 o 
   7   2  -9      801.27      760.30     13.23 o 
   8   2  -9      263.19      287.67     11.54 o 
   9   2  -9       57.36       83.10     12.00 o 
  10   2  -9      476.56      440.99     11.52 o 
  11   2  -9       43.11       39.63      4.80 o 
  12   2  -9       89.50       77.09      4.52 o 
  13   2  -9      333.66      327.62     10.57 o 
  14   2  -9       47.17       45.46      5.00 o 
  15   2  -9      184.29      187.01      8.07 o 
  16   2  -9       82.17       76.67      7.02 o 
  17   2  -9       21.02       18.00      2.25 o 
  18   2  -9       74.88       84.22      3.08 o 
  19   2  -9       60.42       66.85      5.30 o 
  20   2  -9       53.65       63.92      7.56 o 
  21   2  -9       76.62       69.21     11.65 o 
  22   2  -9       22.92       22.34      5.88 o 
  23   2  -9      257.61      284.48     13.38 o 
  24   2  -9       18.05       18.43      4.78 o 
  25   2  -9       71.59       46.56     12.26 o 
  26   2  -9        7.38        8.64      3.71 o 
  27   2  -9       13.75       18.18      4.41 o 
  28   2  -9       61.39       46.96      6.11 o 
  29   2  -9       36.41       42.65      6.71 o 
  30   2  -9       53.05       59.66     10.59 o 
  31   2  -9        2.06        7.83      4.86 o 
  32   2  -9      148.07      178.87     14.35 o 
  33   2  -9       49.29       49.04      6.67 o 
   1   3  -9      136.90      168.95      6.80 o 
   2   3  -9       72.94       72.84      4.66 o 
   3   3  -9      130.46      134.59      5.57 o 
   4   3  -9       63.61       65.77      5.05 o 
   5   3  -9      128.93      113.09      8.71 o 
   6   3  -9       50.75       42.55      7.37 o 
   7   3  -9       84.40      100.19     17.63 o 
   8   3  -9       49.75       45.34      5.42 o 
   9   3  -9       91.53       99.32      7.75 o 
  10   3  -9       42.52       39.67      5.16 o 
  11   3  -9      274.41      278.85     10.29 o 
  12   3  -9        9.56        5.08      4.93 o 
  13   3  -9      204.98      255.48     12.63 o 
  14   3  -9       74.65       67.41     10.56 o 
  15   3  -9      120.96      108.48      9.51 o 
  16   3  -9       27.03       21.10      5.59 o 
  17   3  -9      102.82      109.17     16.17 o 
  18   3  -9       16.78       11.32      4.35 o 
  19   3  -9       20.57       11.11      5.30 o 
  20   3  -9       53.43       46.01      8.85 o 
  21   3  -9       94.84       81.16      8.51 o 
  22   3  -9       44.28       30.78      6.21 o 
  23   3  -9       44.90       22.77      8.64 o 
  24   3  -9        8.95       13.70      3.96 o 
  25   3  -9       85.50       69.75     10.37 o 
  26   3  -9       14.41       12.51      4.94 o 
  27   3  -9       60.85       55.34      7.25 o 
   1   4  -9      128.68      147.43     19.12 o 
   2   4  -9       68.78       56.88     13.74 o 
   3   4  -9       91.35       89.85     18.81 o 
   4   4  -9       28.67       31.07     12.93 o 
   5   4  -9       19.41       10.49      8.58 o 
   6   4  -9        3.94        1.87      4.84 o 
   7   4  -9        8.01        7.23      7.11 o 
   8   4  -9       73.26      137.15     42.82 o 
   9   4  -9       87.12       59.04     19.32 o 
  10   4  -9        9.20        6.83      5.62 o 
  11   4  -9       82.52       48.28     22.57 o 
  12   4  -9        3.94       -0.89      6.45 o 
  13   4  -9       35.74       68.11     24.63 o 
  14   4  -9       70.56       52.44      9.50 o 
  15   4  -9        2.27       33.50     26.45 o 
  16   4  -9       30.93       36.55      8.99 o 
  17   4  -9       21.26       11.16      6.35 o 
   0   0  -8     2283.48     2259.33     69.17 o 
   2   0  -8      415.18      404.47     13.34 o 
   4   0  -8      466.75      496.18     14.09 o 
   6   0  -8       66.05       58.18      8.94 o 
   8   0  -8     1043.84      997.60     22.30 o 
  10   0  -8     2121.08     2062.36     37.33 o 
  12   0  -8      836.37      824.41     19.96 o 
  14   0  -8      454.37      452.21     13.93 o 
  16   0  -8     1893.58     1819.95     39.51 o 
  18   0  -8      322.18      318.20     10.71 o 
  20   0  -8     3842.28     3659.62    131.46 o 
  22   0  -8     1022.34      968.39     22.90 o 
  24   0  -8      508.16      494.44     13.55 o 
  26   0  -8       63.13       61.40      7.97 o 
  28   0  -8       12.59        9.17      2.42 o 
  30   0  -8      160.23      191.03     13.59 o 
  32   0  -8      518.03      591.70     22.20 o 
  34   0  -8      110.41       92.78     23.99 o 
  36   0  -8      257.32      298.13     17.45 o 
  38   0  -8        5.32        1.20      9.63 o 
   0   1  -8     1326.60     1256.19     26.88 o 
   1   1  -8       58.93       63.71      5.43 o 
   2   1  -8     1429.52     1442.43     19.65 o 
   3   1  -8      133.04      138.97     10.88 o 
   4   1  -8      429.21      430.42     11.94 o 
   5   1  -8     1245.91     1312.21     54.35 o 
   6   1  -8      312.11      344.23     17.67 o 
   7   1  -8      219.38      218.89     10.51 o 
   8   1  -8     1464.90     1547.46     52.19 o 
   9   1  -8      444.47      426.56     13.43 o 
  10   1  -8     1114.57     1128.30     24.18 o 
  11   1  -8       86.96       83.40      5.88 o 
  12   1  -8     1297.06     1295.52     27.56 o 
  13   1  -8      255.20      256.17     16.86 o 
  14   1  -8       45.53       42.70      4.02 o 
  15   1  -8      548.26      514.77     10.46 o 
  16   1  -8       40.49       37.21      3.84 o 
  17   1  -8      416.24      444.47     38.49 o 
  18   1  -8      377.20      402.79     20.71 o 
  19   1  -8      191.60      219.33     27.95 o 
  20   1  -8      339.76      379.33     24.06 o 
  21   1  -8      313.69      313.90     24.40 o 
  22   1  -8      250.38      256.67     10.58 o 
  23   1  -8       12.96       28.13      8.70 o 
  24   1  -8      263.16      255.81      8.87 o 
  25   1  -8      156.31      151.33      7.44 o 
  26   1  -8       82.09       80.16      5.87 o 
  27   1  -8       14.80       17.45      3.21 o 
  28   1  -8       20.22       23.16      3.23 o 
  29   1  -8       16.09       12.67      3.04 o 
  30   1  -8      102.64      126.88      6.31 o 
  31   1  -8      182.78      213.90      7.89 o 
  32   1  -8      157.88      182.16      7.64 o 
  33   1  -8       36.19       40.98      5.74 o 
  34   1  -8       21.04       20.41      4.46 o 
  35   1  -8       27.14       31.64      5.90 o 
  36   1  -8       37.43       41.78      6.84 o 
  37   1  -8        4.95        7.94      4.83 o 
   0   2  -8       79.37       95.62      9.08 o 
   1   2  -8       62.33       64.09      4.08 o 
   2   2  -8      106.16       96.09      4.86 o 
   3   2  -8      259.33      251.48      8.58 o 
   4   2  -8      302.43      296.61      7.54 o 
   5   2  -8      761.21      676.45     24.97 o 
   6   2  -8      367.40      351.45     11.79 o 
   7   2  -8      431.91      396.93     10.03 o 
   8   2  -8      163.09      153.96      8.19 o 
   9   2  -8      140.66      131.63      5.23 o 
  10   2  -8      219.85      220.34      5.50 o 
  11   2  -8      326.84      320.67     11.21 o 
  12   2  -8       94.75      118.96     21.02 o 
  13   2  -8        1.06        0.97      1.99 o 
  14   2  -8      603.33      559.48     18.91 o 
  15   2  -8       37.39       36.99      3.79 o 
  16   2  -8       54.82       96.26     19.86 o 
  17   2  -8      189.91      191.85      6.47 o 
  18   2  -8       22.80       21.17      5.20 o 
  19   2  -8       78.21      118.60     21.36 o 
  20   2  -8      133.63      189.80     29.61 o 
  21   2  -8      170.83      196.19     12.93 o 
  22   2  -8       68.81       64.23      6.73 o 
  23   2  -8       21.69       27.59      5.17 o 
  24   2  -8       77.98       64.02      5.99 o 
  25   2  -8       34.44       16.54      6.64 o 
  26   2  -8       27.86       26.00      4.49 o 
  27   2  -8       59.30       46.38      6.08 o 
  28   2  -8       16.24       22.34      4.84 o 
  29   2  -8       76.93       79.69     10.27 o 
  30   2  -8       61.42       70.58      6.67 o 
  31   2  -8       88.07       96.17      7.53 o 
  32   2  -8       23.96       27.26      5.19 o 
  33   2  -8       42.65       57.31      5.94 o 
  34   2  -8       86.57       81.44      7.04 o 
  35   2  -8        2.19       11.04      6.60 o 
   0   3  -8      168.58      177.35      8.82 o 
   1   3  -8      121.87      115.02      6.24 o 
   2   3  -8        7.57        3.06      2.98 o 
   3   3  -8        7.58        6.05      2.99 o 
   4   3  -8      197.83      191.86     13.94 o 
   5   3  -8       56.51       56.51      5.68 o 
   6   3  -8       56.89       55.76      5.11 o 
   7   3  -8       23.95       27.75      4.47 o 
   8   3  -8      128.37      147.94      7.92 o 
   9   3  -8       30.12       27.07      3.58 o 
  10   3  -8       16.50       15.03      4.31 o 
  11   3  -8       23.62       20.58      4.82 o 
  12   3  -8       77.78      108.02     19.80 o 
  13   3  -8      113.11      111.58      9.12 o 
  14   3  -8       15.90       13.38      4.76 o 
  15   3  -8       12.24        6.10      3.88 o 
  16   3  -8       11.44       11.73      4.63 o 
  17   3  -8      132.47      133.45      9.80 o 
  18   3  -8       17.82       14.45      4.37 o 
  19   3  -8       54.76      102.39     24.55 o 
  20   3  -8      114.13       84.79     14.02 o 
  21   3  -8        6.96        9.53      4.05 o 
  22   3  -8       10.37        7.08      3.23 o 
  23   3  -8       28.60       19.03      4.74 o 
  24   3  -8       16.43       16.07      4.49 o 
  25   3  -8       24.18       25.98      5.01 o 
  26   3  -8       24.64       25.86      5.35 o 
  27   3  -8       73.31       72.29      7.35 o 
  28   3  -8        4.52        9.49      5.27 o 
  29   3  -8      153.01      167.96     11.21 o 
   0   4  -8       74.83       64.75     19.16 o 
   1   4  -8        5.40        3.32      8.65 o 
   2   4  -8       59.38       66.43     16.46 o 
   3   4  -8        7.45       14.35      9.70 o 
   4   4  -8       57.83       60.19     14.04 o 
   5   4  -8       54.87       48.34     13.57 o 
   6   4  -8       25.13       22.41      9.61 o 
   7   4  -8       91.61       87.16     19.85 o 
   8   4  -8       62.29       44.58     17.74 o 
   9   4  -8        9.75        6.07      6.50 o 
  10   4  -8       28.14       14.77      7.27 o 
  11   4  -8        3.36       61.56     36.92 o 
  12   4  -8       82.01       69.47      9.67 o 
  13   4  -8       22.82       29.81      8.01 o 
  14   4  -8       28.38       31.21      8.15 o 
  15   4  -8       26.79       40.35     17.04 o 
  16   4  -8       65.57      139.19     61.05 o 
  17   4  -8      170.36      156.07     12.84 o 
  18   4  -8       29.27       21.88      9.11 o 
  19   4  -8      196.78      182.53     22.14 o 
  20   4  -8        0.29        3.96      7.35 o 
   2   0  -7      716.87      738.29     16.79 o 
   4   0  -7     6008.15     6247.25    114.52 o 
   6   0  -7      396.43      373.66     10.05 o 
   8   0  -7     1038.06     1026.80     20.89 o 
  10   0  -7      721.00      751.22     15.29 o 
  12   0  -7      166.28      166.95     10.38 o 
  14   0  -7     1783.80     1743.81     44.30 o 
  16   0  -7     1352.02     1321.09     26.08 o 
  18   0  -7      978.99      925.33     21.69 o 
  20   0  -7     2580.95     2637.88     48.84 o 
  22   0  -7       54.44       55.71      4.56 o 
  24   0  -7      175.52      166.06      7.58 o 
  26   0  -7      375.82      371.11      8.58 o 
  28   0  -7      250.46      273.67      8.31 o 
  30   0  -7      160.42      167.03     14.99 o 
  32   0  -7       19.60       13.62      5.59 o 
  34   0  -7       50.87       55.23      8.60 o 
  36   0  -7       31.90       48.87      8.74 o 
  38   0  -7      151.28      156.27     21.41 o 
  40   0  -7      103.07       83.22     15.93 o 
   1   1  -7      546.88      546.87     11.21 o 
   2   1  -7      143.94      143.85     13.98 o 
   3   1  -7      197.08      212.41      7.86 o 
   4   1  -7      606.09      690.64     34.08 o 
   5   1  -7      260.95      271.17      7.96 o 
   6   1  -7      482.93      453.62     12.01 o 
   7   1  -7      374.94      482.67     46.96 o 
   8   1  -7      256.50      223.96      7.20 o 
   9   1  -7      547.47      578.60     23.05 o 
  10   1  -7       81.80       85.18      5.05 o 
  11   1  -7      575.30      608.03     11.20 o 
  12   1  -7        4.71        6.40      2.22 o 
  13   1  -7      101.39      100.63      4.85 o 
  14   1  -7      670.46      670.58     35.82 o 
  15   1  -7      325.80      311.46      7.78 o 
  16   1  -7      567.98      580.69     28.07 o 
  17   1  -7      274.96      253.77      7.12 o 
  18   1  -7      459.86      410.65      8.77 o 
  19   1  -7      787.60      804.92     24.10 o 
  20   1  -7      208.84      214.94     22.73 o 
  21   1  -7      236.44      239.67     13.42 o 
  22   1  -7      163.43      208.32     24.44 o 
  23   1  -7      171.18      176.82      8.93 o 
  24   1  -7      106.04       95.19      6.27 o 
  25   1  -7      201.50      195.67      6.17 o 
  26   1  -7      248.32      245.21      7.31 o 
  27   1  -7       15.75       13.47      2.80 o 
  28   1  -7       58.65       57.09      4.57 o 
  29   1  -7      123.51      126.73      7.63 o 
  30   1  -7      282.71      299.42      8.84 o 
  31   1  -7       68.52       96.19     16.39 o 
  32   1  -7       52.49       47.92      4.60 o 
  33   1  -7       34.71       35.03      4.47 o 
  34   1  -7       46.16       55.04      6.00 o 
  35   1  -7       51.57       60.25      6.49 o 
  36   1  -7       17.30       18.89      4.63 o 
  37   1  -7        7.49       15.80      5.50 o 
  38   1  -7       90.12       89.80      9.96 o 
  39   1  -7       42.43       39.98      8.64 o 
   1   2  -7      829.24      795.16     12.30 o 
   2   2  -7       28.94       37.30      3.04 o 
   3   2  -7      263.75      243.51      6.14 o 
   4   2  -7       91.01       97.31      4.15 o 
   5   2  -7       91.63       99.69      4.31 o 
   6   2  -7      637.53      639.38      9.95 o 
   7   2  -7       33.00       33.69      2.80 o 
   8   2  -7       41.33       42.76      2.62 o 
   9   2  -7      280.52      251.55      6.37 o 
  10   2  -7     1207.39     1188.03     15.54 o 
  11   2  -7     1459.50     1455.84     51.93 o 
  12   2  -7       41.14       37.45      4.23 o 
  13   2  -7      176.91      201.51     16.59 o 
  14   2  -7      165.81      188.03     25.91 o 
  15   2  -7      195.36      195.02      8.01 o 
  16   2  -7      238.15      226.96      9.42 o 
  17   2  -7       18.29       21.80      4.28 o 
  18   2  -7       23.21       23.91      4.40 o 
  19   2  -7       24.55       17.19      4.61 o 
  20   2  -7      161.46      167.41     10.32 o 
  21   2  -7      292.98      299.50     13.41 o 
  22   2  -7       93.85       86.38      8.00 o 
  23   2  -7      234.68      244.04      5.55 o 
  24   2  -7       49.19       56.35     10.57 o 
  25   2  -7      119.28      123.72      7.26 o 
  26   2  -7       50.51       56.94      7.74 o 
  27   2  -7       96.22       81.72      6.22 o 
  28   2  -7        2.94        1.66      2.83 o 
  29   2  -7      147.42      153.32      9.78 o 
  30   2  -7       31.75       27.84      4.36 o 
  31   2  -7       80.04       84.64      7.36 o 
  32   2  -7       35.62       42.84      6.97 o 
  33   2  -7      273.97      297.25     12.66 o 
  34   2  -7       19.23       26.77      6.79 o 
  35   2  -7       87.96       73.09     12.69 o 
  36   2  -7        8.67       16.04      5.71 o 
   1   3  -7      446.75      465.41     16.17 o 
   2   3  -7       75.97       85.31      5.55 o 
   3   3  -7      397.06      408.74     11.92 o 
   4   3  -7        9.38        5.42      2.68 o 
   5   3  -7       12.75       14.76      3.06 o 
   6   3  -7       35.65       33.25      3.48 o 
   7   3  -7      154.92      140.96      8.55 o 
   8   3  -7      125.80      194.65     32.64 o 
   9   3  -7      115.86      124.28      8.45 o 
  10   3  -7        1.17       -0.26      2.79 o 
  11   3  -7      380.63      499.20     64.28 o 
  12   3  -7      390.97      429.04     38.10 o 
  13   3  -7      213.03      237.60     11.82 o 
  14   3  -7       23.64       20.52      5.37 o 
  15   3  -7      128.36      167.11     21.35 o 
  16   3  -7       83.18       86.88      7.45 o 
  17   3  -7       34.88       61.36     10.95 o 
  18   3  -7       81.49       88.29      7.79 o 
  19   3  -7       91.57       88.47      8.68 o 
  20   3  -7      151.40      178.69     11.09 o 
  21   3  -7       58.32       50.83      5.35 o 
  22   3  -7        9.30        6.92      3.87 o 
  23   3  -7      252.23      305.97     12.34 o 
  24   3  -7      170.29      193.43     16.09 o 
  25   3  -7      105.47      115.08      8.01 o 
  26   3  -7       13.59       16.79      4.79 o 
  27   3  -7       31.77       28.25      5.40 o 
  28   3  -7       11.26       11.45      4.02 o 
  29   3  -7        0.77       11.39      7.29 o 
  30   3  -7        4.41       22.90      9.54 o 
  31   3  -7        8.33        1.13      4.04 o 
   1   4  -7       49.72       69.51     14.75 o 
   2   4  -7      191.09      180.53     22.60 o 
   3   4  -7       62.77       66.01     12.82 o 
   4   4  -7        9.21       13.31      9.72 o 
   5   4  -7       27.23       26.29     10.01 o 
   6   4  -7       19.60        8.05      8.26 o 
   7   4  -7       12.93       18.34     11.84 o 
   8   4  -7      157.34      223.50     14.16 o 
   9   4  -7       63.63       61.26     14.15 o 
  10   4  -7       21.29       28.82     12.44 o 
  11   4  -7      161.47      154.47     16.22 o 
  12   4  -7       12.19       10.58      5.65 o 
  13   4  -7       46.65       26.26     10.94 o 
  14   4  -7        8.12        1.87      3.63 o 
  15   4  -7       11.77       17.35      6.44 o 
  16   4  -7        6.88       12.61      5.62 o 
  17   4  -7        5.42        5.64      7.80 o 
  18   4  -7      181.41      169.12     11.93 o 
  19   4  -7       26.81       28.01      7.87 o 
  20   4  -7        5.13        5.28      7.67 o 
  21   4  -7      159.70      115.35     12.59 o 
  22   4  -7       37.52       39.00     11.36 o 
   0   0  -6      691.57      695.87     23.35 o 
   2   0  -6     1494.28     1508.53     24.63 o 
   4   0  -6     2323.89     2406.76     38.71 o 
   6   0  -6     1073.34     1095.95     18.88 o 
   8   0  -6      722.11      839.28     15.23 o 
  10   0  -6      242.04      259.60     10.88 o 
  12   0  -6      450.60      433.33     11.44 o 
  14   0  -6       50.80       45.60      4.38 o 
  16   0  -6      396.19      397.59     12.54 o 
  18   0  -6      396.03      405.15     10.85 o 
  20   0  -6      271.21      256.27      7.36 o 
  22   0  -6      212.49      212.96      9.19 o 
  24   0  -6       85.11       90.76      3.85 o 
  26   0  -6      123.59      132.60      5.15 o 
  28   0  -6       24.17       20.42      2.28 o 
  30   0  -6       15.56       11.70      1.84 o 
  32   0  -6       71.76       87.94      9.09 o 
  34   0  -6       12.82       12.12      5.25 o 
  36   0  -6      199.36      255.89     16.28 o 
  38   0  -6       39.70       55.85     12.20 o 
  40   0  -6      178.94      202.38     23.30 o 
   0   1  -6      292.94      268.23     11.89 o 
   1   1  -6      369.95      444.15     26.28 o 
   2   1  -6      277.43      327.39      9.75 o 
   3   1  -6      989.63     1033.42     14.46 o 
   4   1  -6      328.63      344.36     11.33 o 
   5   1  -6     2477.02     2537.21     26.42 o 
   6   1  -6      145.16      181.41      7.89 o 
   7   1  -6      189.88      213.47     21.95 o 
   8   1  -6      765.68      811.69     43.60 o 
   9   1  -6      479.35      512.40     42.09 o 
  10   1  -6      452.40      429.49      8.63 o 
  11   1  -6      262.51      256.10      6.58 o 
  12   1  -6      357.66      364.67      8.75 o 
  13   1  -6      701.80      705.78     12.03 o 
  14   1  -6     1724.65     1691.54     21.19 o 
  15   1  -6      180.31      189.71     18.00 o 
  16   1  -6       80.22       84.79      4.00 o 
  17   1  -6     1606.21     1573.51     35.45 o 
  18   1  -6      525.02      496.41      8.45 o 
  19   1  -6      680.95      717.98     24.76 o 
  20   1  -6      114.29      154.12     23.80 o 
  21   1  -6      133.27      159.42      5.90 o 
  22   1  -6      608.64      587.99     10.89 o 
  23   1  -6      109.22      126.59     11.94 o 
  24   1  -6      229.17      239.27      6.30 o 
  25   1  -6      398.88      409.26      9.10 o 
  26   1  -6      107.33       97.77      7.80 o 
  27   1  -6      447.20      456.08     10.09 o 
  28   1  -6      128.08      134.79      5.85 o 
  29   1  -6      170.20      183.60      6.97 o 
  30   1  -6        2.21       -0.29      2.17 o 
  31   1  -6       38.23       28.95      3.83 o 
  32   1  -6      180.96      175.75      6.28 o 
  33   1  -6       49.37       42.90      4.61 o 
  34   1  -6       92.99      114.10      6.80 o 
  35   1  -6       35.29       36.08      6.27 o 
  36   1  -6      121.91      118.43      7.95 o 
  37   1  -6       51.24       35.02      5.22 o 
  38   1  -6       20.99       19.33      4.63 o 
  39   1  -6      109.57      113.95      9.72 o 
  40   1  -6       26.79       28.74      8.53 o 
   0   2  -6        3.03        2.59      3.24 o 
   1   2  -6       91.63       87.11      3.71 o 
   2   2  -6      150.00      146.99      5.00 o 
   3   2  -6      176.74      162.40      4.61 o 
   4   2  -6       98.50       95.68      3.52 o 
   5   2  -6      889.58      870.77     12.18 o 
   6   2  -6      240.29      245.85      5.47 o 
   7   2  -6      542.77      508.43      7.16 o 
   8   2  -6      189.83      187.65      7.45 o 
   9   2  -6      357.36      354.18      8.41 o 
  10   2  -6      574.25      632.46     40.56 o 
  11   2  -6      171.64      158.27      6.57 o 
  12   2  -6      153.44      157.21      6.91 o 
  13   2  -6      259.34      263.67     20.76 o 
  14   2  -6       96.35       93.01      7.86 o 
  15   2  -6      844.67      805.65     20.47 o 
  16   2  -6     1067.20     1145.20     82.29 o 
  17   2  -6      488.08      458.39     12.68 o 
  18   2  -6       37.24       37.14      4.96 o 
  19   2  -6      128.90      155.27     15.59 o 
  20   2  -6       64.43       58.60      7.30 o 
  21   2  -6      256.97      262.30     20.09 o 
  22   2  -6      717.53      723.09     14.59 o 
  23   2  -6       83.06      110.26     12.80 o 
  24   2  -6       62.38       50.00      5.48 o 
  25   2  -6       11.14        4.85      1.69 o 
  26   2  -6      408.28      405.14     17.66 o 
  27   2  -6      241.01      256.11     10.30 o 
  28   2  -6       14.93       11.36      3.52 o 
  29   2  -6      359.83      402.57     12.55 o 
  30   2  -6        0.41        0.36      2.10 o 
  31   2  -6       78.17       71.50      6.26 o 
  32   2  -6       51.50       46.74      7.24 o 
  33   2  -6       70.99       72.10      7.02 o 
  34   2  -6        8.42       11.59      5.65 o 
  35   2  -6       41.48       30.16      7.42 o 
  36   2  -6       45.17       41.63      9.84 o 
  37   2  -6       52.42       69.46      7.15 o 
   0   3  -6       18.38       25.87      6.06 o 
   1   3  -6      129.77      128.22     10.57 o 
   2   3  -6      186.42      165.00      9.12 o 
   3   3  -6      405.85      432.01     16.91 o 
   4   3  -6      131.22      128.80     13.74 o 
   5   3  -6      460.30      476.45     18.37 o 
   6   3  -6       94.74       82.36     10.23 o 
   7   3  -6      513.94      545.16     20.56 o 
   8   3  -6      320.42      300.51     13.02 o 
   9   3  -6      725.93      784.80     21.34 o 
  10   3  -6      158.63      210.70     29.36 o 
  11   3  -6      141.81      143.32     10.03 o 
  12   3  -6      255.03      263.37     13.19 o 
  13   3  -6      328.48      331.65     13.31 o 
  14   3  -6        0.09        2.35      3.30 o 
  15   3  -6      319.79      353.89     16.02 o 
  16   3  -6      102.02       96.86      8.92 o 
  17   3  -6      254.02      253.21     10.23 o 
  18   3  -6       49.05       34.15      7.16 o 
  19   3  -6      255.97      276.11      9.63 o 
  20   3  -6       95.53      124.42     26.92 o 
  21   3  -6      220.49      223.00      9.61 o 
  22   3  -6       35.53       33.36      5.25 o 
  23   3  -6       86.90      119.14     24.56 o 
  24   3  -6       83.59       69.04      6.81 o 
  25   3  -6        9.90        8.68      3.80 o 
  26   3  -6       54.81       30.58      7.67 o 
  27   3  -6      138.54      121.19     29.21 o 
  28   3  -6       35.44       29.27      6.40 o 
  29   3  -6       35.86       32.85      6.63 o 
  30   3  -6       23.32       41.19      9.38 o 
  31   3  -6        1.38       11.38      8.85 o 
  32   3  -6       11.60       23.78     15.80 o 
   0   4  -6        1.61       10.99     11.13 o 
   1   4  -6        3.23        6.92      7.05 o 
   2   4  -6      130.79      138.71     19.90 o 
   3   4  -6      313.70      340.24     24.40 o 
   4   4  -6      116.20       96.20     13.50 o 
   5   4  -6      320.04      360.03     27.91 o 
   6   4  -6       14.74        8.10      7.55 o 
   7   4  -6       33.15       20.19     15.58 o 
   8   4  -6       60.30       63.70     12.41 o 
   9   4  -6      283.49      313.05     29.23 o 
  10   4  -6        2.17        2.83      4.64 o 
  11   4  -6       24.49       10.72      6.27 o 
  12   4  -6        9.70        7.65      3.75 o 
  13   4  -6        3.11        9.82      5.93 o 
  14   4  -6      196.49      233.72     12.35 o 
  15   4  -6      109.51      108.07     11.22 o 
  16   4  -6        5.45        4.27      5.39 o 
  17   4  -6      101.46       78.09     16.72 o 
  18   4  -6       17.28       11.50      7.04 o 
  19   4  -6       60.01       67.74     34.40 o 
  20   4  -6       97.48       51.86     55.08 o 
  21   4  -6       11.89       16.02     11.68 o 
  22   4  -6      151.44      196.55     21.94 o 
  23   4  -6       10.10        5.18      8.24 o 
  24   4  -6       25.74       21.59     14.39 o 
   2   0  -5     2910.01     2918.04     44.38 o 
   4   0  -5     1222.56     1188.69     18.87 o 
   6   0  -5     6226.59     6360.83    114.38 o 
   8   0  -5     2720.45     2796.10     47.76 o 
  10   0  -5     1048.06     1147.68     21.96 o 
  12   0  -5      681.20      714.11     13.47 o 
  14   0  -5     1417.38     1434.71     23.67 o 
  16   0  -5     2623.38     2571.18     42.66 o 
  18   0  -5      779.96      775.08     13.30 o 
  20   0  -5      284.31      275.38      8.04 o 
  22   0  -5       78.00       70.87      4.26 o 
  24   0  -5      447.09      418.26      7.74 o 
  26   0  -5     1227.35     1172.73     16.03 o 
  28   0  -5      978.40     1008.24     14.43 o 
  30   0  -5     1184.74     1145.84     16.04 o 
  32   0  -5      124.16      168.65     11.23 o 
  34   0  -5        3.76        1.88      3.26 o 
  36   0  -5       43.43       39.92      7.00 o 
  38   0  -5      210.82      257.23     21.56 o 
  40   0  -5      264.41      293.03     17.39 o 
   1   1  -5      523.78      529.24      8.51 o 
   2   1  -5     1293.18     1449.74     59.07 o 
   3   1  -5      476.74      548.18     28.31 o 
   4   1  -5     1541.27     1610.09     43.68 o 
   5   1  -5      476.95      543.23     17.51 o 
   6   1  -5     1165.61     1209.21     17.14 o 
   7   1  -5      311.62      342.89      7.02 o 
   8   1  -5      916.07      928.26     12.39 o 
   9   1  -5       21.03       20.01      2.40 o 
  10   1  -5      153.81      137.41      4.26 o 
  11   1  -5      391.19      385.47     21.97 o 
  12   1  -5      165.17      192.93     16.73 o 
  13   1  -5      145.02      144.34     10.76 o 
  14   1  -5      139.77      142.67      4.17 o 
  15   1  -5       63.99       74.74      4.22 o 
  16   1  -5      273.39      272.22     12.85 o 
  17   1  -5      168.62      196.88     21.08 o 
  18   1  -5     1483.95     1448.04     19.69 o 
  19   1  -5      128.30      167.87     15.09 o 
  20   1  -5      166.81      165.05      6.03 o 
  21   1  -5       31.74       35.38      2.97 o 
  22   1  -5       28.95       24.88      2.65 o 
  23   1  -5       17.51       17.55      2.55 o 
  24   1  -5      361.00      350.47      7.47 o 
  25   1  -5       27.24       37.25      3.56 o 
  26   1  -5       43.46       43.84      3.53 o 
  27   1  -5      170.37      180.22      7.14 o 
  28   1  -5       56.34       50.26      4.20 o 
  29   1  -5       11.65       15.95      2.50 o 
  30   1  -5      146.99      153.14      6.17 o 
  31   1  -5       54.07       51.49      5.24 o 
  32   1  -5       33.98       35.96      4.03 o 
  33   1  -5       40.20       44.52      5.46 o 
  34   1  -5       90.62       96.89      6.17 o 
  35   1  -5       61.69       59.66      5.98 o 
  36   1  -5       21.16       18.67      3.93 o 
  37   1  -5       79.04       84.50      7.85 o 
  38   1  -5       68.30       73.65      8.13 o 
  39   1  -5       19.74       43.83      7.98 o 
  40   1  -5       95.82      108.41      9.66 o 
  41   1  -5        8.75        8.99      4.70 o 
   1   2  -5      815.31      799.41     10.79 o 
   2   2  -5      274.25      281.55      5.49 o 
   3   2  -5      655.63      620.12      9.07 o 
   4   2  -5       78.17       70.12      2.54 o 
   5   2  -5      124.08      137.30      3.26 o 
   6   2  -5      384.58      387.14      8.89 o 
   7   2  -5      311.16      301.83      8.38 o 
   8   2  -5        5.05        5.83      2.48 o 
   9   2  -5      464.21      511.74     30.28 o 
  10   2  -5      257.00      239.62      6.55 o 
  11   2  -5     1090.25     1102.61     32.01 o 
  12   2  -5       94.30       82.02      7.35 o 
  13   2  -5      571.36      570.79     16.62 o 
  14   2  -5      110.79      113.23      6.67 o 
  15   2  -5      548.76      519.96     17.36 o 
  16   2  -5     1211.76     1201.06     23.34 o 
  17   2  -5       81.17       79.96      6.80 o 
  18   2  -5      274.66      329.67     26.46 o 
  19   2  -5      225.07      206.54     11.59 o 
  20   2  -5      294.39      287.66     13.31 o 
  21   2  -5      398.37      397.19     11.95 o 
  22   2  -5      407.98      467.04     39.30 o 
  23   2  -5      220.79      251.94     16.80 o 
  24   2  -5      112.85      103.14      6.95 o 
  25   2  -5      523.97      502.33      9.39 o 
  26   2  -5      194.23      185.90     12.63 o 
  27   2  -5       86.07       93.57      5.03 o 
  28   2  -5       42.13       41.39      4.51 o 
  29   2  -5       88.48       90.08      6.88 o 
  30   2  -5       13.54       13.58      3.64 o 
  31   2  -5       16.42       20.62      3.82 o 
  32   2  -5       18.50       17.52      4.55 o 
  33   2  -5       57.27       59.94      8.68 o 
  34   2  -5        1.25        1.90      3.07 o 
  35   2  -5       34.89       28.62      8.27 o 
  36   2  -5        3.82       24.14      5.35 o 
  37   2  -5       19.17       26.63      6.77 o 
  38   2  -5       66.46       76.72     13.61 o 
   1   3  -5      252.21      256.94     15.75 o 
   2   3  -5      208.48      259.83     15.20 o 
   3   3  -5      509.79      514.03     23.12 o 
   4   3  -5        5.82        2.08      3.15 o 
   5   3  -5       70.64       60.12      5.93 o 
   6   3  -5      257.36      228.81     10.52 o 
   7   3  -5      333.74      341.00     12.84 o 
   8   3  -5       50.67       51.05      6.02 o 
   9   3  -5      466.86      506.02     13.43 o 
  10   3  -5       26.91       25.21      5.75 o 
  11   3  -5      546.43      612.80     29.09 o 
  12   3  -5      193.82      244.80     25.32 o 
  13   3  -5       50.47       54.82      8.56 o 
  14   3  -5      411.77      426.51     25.57 o 
  15   3  -5      101.73      132.63     12.10 o 
  16   3  -5        0.13       -0.64      2.20 o 
  17   3  -5      230.33      272.92     28.26 o 
  18   3  -5      218.39      202.81     15.16 o 
  19   3  -5      471.04      449.64     24.78 o 
  20   3  -5       62.70       45.41     19.72 o 
  21   3  -5      469.80      486.86     17.63 o 
  22   3  -5       16.38       14.06      4.26 o 
  23   3  -5      161.52      227.79     25.89 o 
  24   3  -5      176.22      209.16     21.87 o 
  25   3  -5      154.68      170.88     14.16 o 
  26   3  -5        5.10        1.40      3.65 o 
  27   3  -5      107.32       97.86     11.16 o 
  28   3  -5       22.67       15.87      5.14 o 
  29   3  -5       19.17       23.24      7.07 o 
  30   3  -5       55.66       37.32     16.01 o 
  31   3  -5      157.94      180.24     19.51 o 
  32   3  -5        2.91        3.15      6.59 o 
  33   3  -5       84.64       93.14     12.71 o 
   1   4  -5       57.38       64.16     11.70 o 
   2   4  -5        3.16       12.39      6.42 o 
   3   4  -5      308.01      385.84     27.22 o 
   4   4  -5      460.01      482.37     28.56 o 
   5   4  -5      178.56      178.28     21.21 o 
   6   4  -5      252.91      274.96     21.56 o 
   7   4  -5       92.92       63.15     30.79 o 
   8   4  -5      250.09      257.05     14.95 o 
   9   4  -5       13.35       18.41      5.86 o 
  10   4  -5      192.77      241.14     25.44 o 
  11   4  -5       55.91       50.25      7.40 o 
  12   4  -5       22.33       21.85      7.42 o 
  13   4  -5      161.34      238.11     41.46 o 
  14   4  -5      227.01      282.46     31.20 o 
  15   4  -5      156.39      179.43     48.67 o 
  16   4  -5       49.87       34.60      7.13 o 
  17   4  -5        0.47        1.84      3.77 o 
  18   4  -5       98.23       74.88     24.22 o 
  19   4  -5        5.22       10.70      7.46 o 
  20   4  -5       19.15       16.14      8.53 o 
  21   4  -5        1.95       34.03     13.13 o 
  22   4  -5       17.65       12.14     10.72 o 
  23   4  -5        8.77        4.78      7.29 o 
  24   4  -5       32.19       19.44     12.11 o 
  25   4  -5       26.69       29.21     17.68 o 
   1   5  -5       21.28       26.03      8.38 o 
   2   5  -5       15.94       22.82      7.75 o 
   3   5  -5       22.17       25.40      8.50 o 
   4   5  -5       48.83       52.07     10.70 o 
   5   5  -5        9.28       13.73      7.31 o 
   0   0  -4     1166.59     1151.77     31.22 o 
   2   0  -4     1442.80     1412.19     21.15 o 
   4   0  -4      611.91      593.66     11.54 o 
   6   0  -4      259.57      248.31      6.67 o 
   8   0  -4     2747.50     2672.76     40.20 o 
  10   0  -4     2277.92     2428.27     37.77 o 
  12   0  -4     1437.13     1437.97     21.76 o 
  14   0  -4     3482.51     3564.20     55.40 o 
  16   0  -4       25.73       23.34      2.35 o 
  18   0  -4      341.47      321.32      5.28 o 
  20   0  -4      778.02      757.48     10.57 o 
  22   0  -4      479.93      477.41      9.02 o 
  24   0  -4     1153.99     1130.31     14.93 o 
  26   0  -4      353.05      368.57      7.73 o 
  28   0  -4       70.85       70.54      4.94 o 
  30   0  -4       53.35       35.02      2.60 o 
  32   0  -4      488.18      489.33      8.36 o 
  34   0  -4      442.63      452.67     18.28 o 
  36   0  -4       62.05       67.98      8.76 o 
  38   0  -4       22.41       19.97      6.79 o 
  40   0  -4       63.62       49.29     12.78 o 
  42   0  -4       65.52       48.29     11.92 o 
   0   1  -4     2469.10     2452.72     42.28 o 
   1   1  -4       81.72      112.00     11.96 o 
   2   1  -4     3968.46     3904.14     43.14 o 
   3   1  -4     1105.60     1140.60     15.06 o 
   4   1  -4     1040.76     1056.79     12.11 o 
   5   1  -4      172.61      198.09      4.12 o 
   6   1  -4      416.58      386.58      5.15 o 
   7   1  -4      736.05      699.91      9.12 o 
   8   1  -4     2263.83     2291.84     27.65 o 
   9   1  -4     1347.23     1361.40     16.93 o 
  10   1  -4     1091.40     1047.92     12.86 o 
  11   1  -4       10.56       13.71      2.08 o 
  12   1  -4     4037.49     4107.60     43.18 o 
  13   1  -4      361.44      364.20     10.39 o 
  14   1  -4      329.22      374.20     27.90 o 
  15   1  -4      291.43      323.43      6.61 o 
  16   1  -4       56.07       69.37      3.70 o 
  17   1  -4      386.08      378.50      6.98 o 
  18   1  -4      318.97      325.44      7.58 o 
  19   1  -4      330.75      330.55      6.36 o 
  20   1  -4      493.98      497.58      7.48 o 
  21   1  -4      205.79      210.38      5.76 o 
  22   1  -4      238.58      226.21      6.60 o 
  23   1  -4      365.90      386.88      9.16 o 
  24   1  -4     1603.27     1589.21     19.77 o 
  25   1  -4      652.23      640.60     11.27 o 
  26   1  -4      157.40      177.89      6.46 o 
  27   1  -4      293.99      286.12      6.95 o 
  28   1  -4      207.34      201.00      6.26 o 
  29   1  -4       84.79       86.31      4.75 o 
  30   1  -4       39.12       37.16      4.20 o 
  31   1  -4      102.22      106.41      7.17 o 
  32   1  -4       84.04       85.37      5.37 o 
  33   1  -4       52.38       48.93      4.42 o 
  34   1  -4      331.21      355.38     11.58 o 
  35   1  -4       47.33       45.20      4.72 o 
  36   1  -4       69.83       67.34      6.44 o 
  37   1  -4       61.03       59.58      9.71 o 
  38   1  -4        0.52       15.61      4.76 o 
  39   1  -4      158.58      193.71     12.87 o 
  40   1  -4       67.67       77.03     12.21 o 
  41   1  -4      131.96      138.17     10.35 o 
   0   2  -4     7984.61     8596.26    166.94 o 
   1   2  -4      734.18      791.08     20.70 o 
   2   2  -4      129.87      123.18      4.76 o 
   3   2  -4      164.97      167.50      6.30 o 
   4   2  -4     1224.44     1294.05     18.13 o 
   5   2  -4       85.58       97.15      4.79 o 
   6   2  -4      468.76      490.35     10.51 o 
   7   2  -4      239.53      228.97      6.13 o 
   8   2  -4      200.73      235.63     24.38 o 
   9   2  -4      128.60      108.31      6.15 o 
  10   2  -4      926.65      906.10     15.47 o 
  11   2  -4       53.67       50.95      5.14 o 
  12   2  -4      618.80      602.99     11.22 o 
  13   2  -4       72.60      112.36     22.18 o 
  14   2  -4       88.81       91.56      8.24 o 
  15   2  -4      178.83      168.94     13.27 o 
  16   2  -4      878.45      921.23     48.52 o 
  17   2  -4      320.89      341.58     20.59 o 
  18   2  -4      101.86       98.92      6.95 o 
  19   2  -4      649.15      663.02     15.25 o 
  20   2  -4      586.77      589.26     14.94 o 
  21   2  -4       29.33       27.36      4.20 o 
  22   2  -4      579.32      560.61     13.83 o 
  23   2  -4      122.44      124.37     11.53 o 
  24   2  -4      293.71      275.83      6.44 o 
  25   2  -4       32.37       26.38      2.61 o 
  26   2  -4       33.65       29.34      3.11 o 
  27   2  -4      104.22      106.92      4.56 o 
  28   2  -4       12.20       10.13      2.23 o 
  29   2  -4      103.90      114.59      6.68 o 
  30   2  -4       43.62       44.33      4.30 o 
  31   2  -4       40.04       33.81      4.80 o 
  32   2  -4       54.52       47.51      7.07 o 
  33   2  -4       12.50       11.19      5.50 o 
  34   2  -4       28.53       22.65      6.00 o 
  35   2  -4      127.07      133.89     10.26 o 
  36   2  -4       16.31       35.26     19.01 o 
  37   2  -4       18.33       51.32     14.46 o 
  38   2  -4       23.23       43.92      7.75 o 
  39   2  -4      104.36      142.12     28.20 o 
   0   3  -4      121.89      102.87     15.03 o 
   1   3  -4      249.10      262.88     27.30 o 
   2   3  -4      432.32      474.07     28.88 o 
   3   3  -4      234.79      230.67     14.01 o 
   4   3  -4      115.17      151.86     32.17 o 
   5   3  -4      742.48      757.86     27.11 o 
   6   3  -4      321.26      306.49     19.47 o 
   7   3  -4      367.58      382.95     19.95 o 
   8   3  -4      184.94      174.22     13.02 o 
   9   3  -4        7.05       13.10      5.87 o 
  10   3  -4      238.11      252.06     15.70 o 
  11   3  -4      245.75      249.10     10.11 o 
  12   3  -4        3.16       -0.39      3.46 o 
  13   3  -4      185.30      185.78      9.76 o 
  14   3  -4      621.24      636.64     18.31 o 
  15   3  -4      403.12      465.68     15.52 o 
  16   3  -4        9.17       10.84      4.46 o 
  17   3  -4      181.71      216.04     24.38 o 
  18   3  -4      159.31      176.03     16.50 o 
  19   3  -4       87.31       94.45     18.79 o 
  20   3  -4       34.88       28.84      6.61 o 
  21   3  -4      116.76      203.93     46.94 o 
  22   3  -4      220.42      241.41     25.97 o 
  23   3  -4       25.84       22.70      6.44 o 
  24   3  -4       26.02       26.96      5.34 o 
  25   3  -4      173.69      187.65     10.78 o 
  26   3  -4      123.89      131.89     11.53 o 
  27   3  -4       21.35       19.70      6.35 o 
  28   3  -4        5.45        0.43      3.73 o 
  29   3  -4       64.49       80.40     12.03 o 
  30   3  -4        0.06       -5.85      6.11 o 
  31   3  -4       99.09       82.35     13.73 o 
  32   3  -4       16.79        5.18     14.99 o 
  33   3  -4       21.66       24.08     17.02 o 
  34   3  -4        3.90       -3.20      6.94 o 
   0   4  -4      258.62      277.55     27.91 o 
   1   4  -4        9.50       13.32      7.91 o 
   2   4  -4       76.40       49.64     27.30 o 
   3   4  -4       49.18       31.30     16.76 o 
   4   4  -4      236.68      223.90     32.33 o 
   5   4  -4       16.67       27.07      5.74 o 
   6   4  -4       79.10       73.96     12.38 o 
   7   4  -4       77.32       68.16      9.68 o 
   8   4  -4       93.40       77.30     10.86 o 
   9   4  -4      195.63      187.16     19.15 o 
  10   4  -4      294.83      406.69     43.05 o 
  11   4  -4      194.99      222.00     18.30 o 
  12   4  -4      469.82      490.74     23.05 o 
  13   4  -4      142.38      119.62     18.10 o 
  14   4  -4        3.14        3.44      2.82 o 
  15   4  -4       22.20       18.36      5.84 o 
  16   4  -4       11.34       11.62     11.31 o 
  17   4  -4        1.25       16.31      8.15 o 
  18   4  -4       40.96       91.07     17.36 o 
  19   4  -4       50.92       76.73     17.52 o 
  20   4  -4       59.50       83.55     15.64 o 
  21   4  -4       44.02       49.91      9.77 o 
  22   4  -4       28.43       25.57      9.61 o 
  23   4  -4       11.59        9.54      7.51 o 
  24   4  -4       43.11       47.14     20.62 o 
  25   4  -4       43.50       40.84     19.98 o 
  26   4  -4       34.72       35.99     18.24 o 
   0   5  -4      162.21      195.47     35.94 o 
   1   5  -4        5.42       15.40      6.38 o 
   2   5  -4       28.60       31.48      8.22 o 
   3   5  -4       19.50       33.34     11.31 o 
   4   5  -4       21.13       25.97      7.58 o 
   5   5  -4       10.87       21.59      8.33 o 
   6   5  -4       16.25       -1.74     13.16 o 
   7   5  -4       35.03       46.90     10.44 o 
   8   5  -4       55.09       34.76     11.82 o 
   9   5  -4        4.38       15.54     15.11 o 
   2   0  -3     7887.19     7504.36    127.75 o 
   4   0  -3     3398.39     3132.23     46.04 o 
   6   0  -3     3104.14     2964.67     42.65 o 
   8   0  -3     4743.50     4445.07     67.98 o 
  10   0  -3     3085.94     3021.87     47.60 o 
  12   0  -3     2062.04     2089.57     29.46 o 
  14   0  -3     3274.76     3639.59     49.22 o 
  16   0  -3      442.10      458.39      7.69 o 
  18   0  -3     1126.44     1084.06     13.20 o 
  20   0  -3     1477.26     1479.52     18.21 o 
  22   0  -3      559.86      524.11      7.85 o 
  24   0  -3      163.89      156.46      4.42 o 
  26   0  -3     1866.36     1798.90     24.13 o 
  28   0  -3      276.74      278.05      6.12 o 
  30   0  -3      458.80      452.88      8.30 o 
  32   0  -3      113.79      121.16      5.89 o 
  34   0  -3       54.72       50.74      6.86 o 
  36   0  -3       84.61       77.31      8.88 o 
  38   0  -3       53.48       45.72      6.17 o 
  40   0  -3       99.62       81.21     12.89 o 
  42   0  -3        1.89        0.69      5.38 o 
   1   1  -3      493.21      501.96      8.71 o 
   2   1  -3     5557.10     5625.22     64.22 o 
   3   1  -3       39.27       32.93      1.77 o 
   4   1  -3      610.09      559.22     19.88 o 
   5   1  -3        0.02       -0.65      0.65 o 
   6   1  -3      516.76      483.06      7.18 o 
   7   1  -3      772.92      805.87      9.86 o 
   8   1  -3     1556.13     1512.49     16.66 o 
   9   1  -3       12.98       14.43      1.25 o 
  10   1  -3      276.72      275.09      5.62 o 
  11   1  -3     1587.62     1655.26     17.14 o 
  12   1  -3      608.56      673.21      9.58 o 
  13   1  -3      320.16      321.79      5.91 o 
  14   1  -3     1016.64     1012.91     12.29 o 
  15   1  -3       54.65       76.77     12.77 o 
  16   1  -3      793.38      754.85      8.34 o 
  17   1  -3       14.08       20.76      5.19 o 
  18   1  -3      548.34      565.79      7.75 o 
  19   1  -3      299.70      321.29      7.98 o 
  20   1  -3      471.97      460.63      7.52 o 
  21   1  -3       56.11       53.92      3.09 o 
  22   1  -3      315.67      326.95      6.24 o 
  23   1  -3      626.18      627.97      9.57 o 
  24   1  -3      982.90     1012.43     13.93 o 
  25   1  -3      406.31      427.98      8.22 o 
  26   1  -3      331.35      329.58      7.22 o 
  27   1  -3       43.17       30.77      2.84 o 
  28   1  -3      478.03      447.61      9.19 o 
  29   1  -3       82.37       67.36      3.76 o 
  30   1  -3      116.96      125.26      4.69 o 
  31   1  -3       38.29       33.85      4.15 o 
  32   1  -3      100.01      103.66      6.57 o 
  33   1  -3       86.60       92.05      4.87 o 
  34   1  -3       14.39       11.24      2.22 o 
  35   1  -3      111.29      111.47      6.40 o 
  36   1  -3       36.94       32.90      4.37 o 
  37   1  -3       25.84       20.91      4.20 o 
  38   1  -3      139.08      145.37     15.13 o 
  39   1  -3       18.63       25.84      6.25 o 
  40   1  -3       46.88       38.70      9.34 o 
  41   1  -3        3.26        9.28      8.37 o 
  42   1  -3       34.87       23.71      6.64 o 
   1   2  -3     2427.68     2438.24     35.77 o 
   2   2  -3      138.45      156.74      6.42 o 
   3   2  -3      487.78      518.70     14.04 o 
   4   2  -3     3285.98     3385.81     51.09 o 
   5   2  -3      649.18      678.20     16.16 o 
   6   2  -3      217.38      223.77      7.17 o 
   7   2  -3       11.70       10.48      2.69 o 
   8   2  -3      182.68      189.47     10.71 o 
   9   2  -3     1188.11     1210.36     17.22 o 
  10   2  -3       65.97       59.58      5.55 o 
  11   2  -3     1040.86     1036.41     16.14 o 
  12   2  -3       16.20       17.16      3.21 o 
  13   2  -3      201.97      190.99      6.06 o 
  14   2  -3      713.54      706.33     12.09 o 
  15   2  -3       20.83       20.67      2.83 o 
  16   2  -3       15.55       18.95      2.48 o 
  17   2  -3       45.35       58.28      5.51 o 
  18   2  -3       39.34       38.49      4.04 o 
  19   2  -3      307.37      311.58      8.63 o 
  20   2  -3       12.86       11.00      3.15 o 
  21   2  -3      938.28      953.65     12.34 o 
  22   2  -3       60.64       64.14      7.89 o 
  23   2  -3      479.14      487.73      8.15 o 
  24   2  -3       69.54       59.80      3.54 o 
  25   2  -3       53.25       53.65      3.09 o 
  26   2  -3      168.98      148.22     11.16 o 
  27   2  -3        4.31        3.47      1.75 o 
  28   2  -3      115.88      103.27      4.96 o 
  29   2  -3       17.43       12.61      2.66 o 
  30   2  -3        1.47       -0.39      2.25 o 
  31   2  -3      122.40      116.73      7.27 o 
  32   2  -3      100.05       86.74      8.72 o 
  33   2  -3      156.22      176.06     14.89 o 
  34   2  -3       11.97       13.56      5.69 o 
  35   2  -3      201.53      228.36     15.16 o 
  36   2  -3       56.52       78.63     18.06 o 
  37   2  -3      151.95      182.05     13.83 o 
  38   2  -3       90.80      103.91     10.13 o 
  39   2  -3       96.97      129.28      9.78 o 
   1   3  -3     1074.19     1133.65     36.49 o 
   2   3  -3      692.08      747.59     27.85 o 
   3   3  -3     1265.20     1330.17     40.31 o 
   4   3  -3      238.16      231.08     14.37 o 
   5   3  -3      109.99      134.00     16.97 o 
   6   3  -3      375.51      395.80     19.55 o 
   7   3  -3      223.14      267.21     16.17 o 
   8   3  -3        0.69       -0.26      4.89 o 
   9   3  -3      818.88      828.61     19.06 o 
  10   3  -3       36.06       35.54      5.84 o 
  11   3  -3      365.25      373.20     11.03 o 
  12   3  -3       42.61       36.71      5.30 o 
  13   3  -3     1009.40     1065.19     45.57 o 
  14   3  -3      241.26      243.38     16.22 o 
  15   3  -3      478.35      488.38     14.29 o 
  16   3  -3       22.67       22.34      5.72 o 
  17   3  -3      163.04      170.25      8.45 o 
  18   3  -3       43.61       44.48      4.79 o 
  19   3  -3       44.74       38.89      4.71 o 
  20   3  -3       13.80        9.87      4.81 o 
  21   3  -3      136.24      134.56      7.55 o 
  22   3  -3       35.90       33.46      4.90 o 
  23   3  -3      117.53      136.31      9.81 o 
  24   3  -3        0.90       -0.23      2.11 o 
  25   3  -3      119.73      124.67      7.57 o 
  26   3  -3        6.20        5.21      3.70 o 
  27   3  -3        6.80        0.80      2.61 o 
  28   3  -3       41.44       33.73      8.25 o 
  29   3  -3      122.33      154.85     12.07 o 
  30   3  -3       36.19       25.58     13.40 o 
  31   3  -3        2.75       10.48     32.28 o 
  32   3  -3       38.50       40.87     12.76 o 
  33   3  -3       51.18       56.58     19.34 o 
  34   3  -3        1.34        4.47     10.01 o 
  35   3  -3       35.31       36.70     19.35 o 
   1   4  -3       35.73       37.04      4.92 o 
   2   4  -3        0.93        0.08      2.40 o 
   3   4  -3        1.90        2.52      3.00 o 
   4   4  -3       49.18       37.95      9.38 o 
   5   4  -3       35.30       86.14     48.10 o 
   6   4  -3       69.76       73.28      8.31 o 
   7   4  -3       22.87       16.68      4.96 o 
   8   4  -3      206.57      284.67     39.51 o 
   9   4  -3      204.95      215.46     11.51 o 
  10   4  -3       35.15       29.45      6.72 o 
  11   4  -3      117.99      202.80     45.88 o 
  12   4  -3      275.76      268.79     13.99 o 
  13   4  -3      107.75      109.73     18.46 o 
  14   4  -3       48.07       29.08      6.50 o 
  15   4  -3       24.24       22.87     11.54 o 
  16   4  -3      308.59      329.14     18.04 o 
  17   4  -3       46.26       40.37      7.09 o 
  18   4  -3        5.92        6.94      5.47 o 
  19   4  -3        0.97        1.04      4.50 o 
  20   4  -3       36.72       13.75      9.88 o 
  21   4  -3       14.69        9.82      3.35 o 
  22   4  -3       10.40       10.41      4.54 o 
  23   4  -3       80.88       71.24     21.10 o 
  24   4  -3       17.78       18.31     13.91 o 
  25   4  -3       56.83       35.83     19.30 o 
  26   4  -3      184.35      154.58     32.63 o 
  27   4  -3      125.64      115.83     34.82 o 
   1   5  -3        0.00       21.47     11.76 o 
   2   5  -3        5.20       26.29     17.50 o 
   3   5  -3        0.31        4.96      5.49 o 
   4   5  -3       31.70       35.47     10.37 o 
   5   5  -3        0.13       20.92     22.14 o 
   6   5  -3       27.80       51.36     10.42 o 
   7   5  -3        0.12       17.87      9.08 o 
   8   5  -3        0.92        4.97      5.31 o 
   9   5  -3       68.01       55.87     12.59 o 
  10   5  -3        9.24        9.59      9.89 o 
  11   5  -3        1.04       37.44     13.62 o 
   0   0  -2    13799.36    13022.94    438.04 o 
   2   0  -2     4619.79     4573.80     64.68 o 
   4   0  -2     2968.05     2874.70     38.61 o 
   6   0  -2      755.03      719.72     10.74 o 
   8   0  -2     2608.92     2596.57     35.97 o 
  10   0  -2     2133.57     2117.57     24.95 o 
  12   0  -2     4637.02     4650.30     55.33 o 
  14   0  -2     3638.26     3675.02     41.28 o 
  16   0  -2      397.38      431.59      6.29 o 
  18   0  -2       66.28       66.92      2.98 o 
  20   0  -2      224.21      187.41      4.59 o 
  22   0  -2     2712.42     2694.49     33.65 o 
  24   0  -2     1050.26     1068.02     15.11 o 
  26   0  -2     3314.16     3304.66     45.30 o 
  28   0  -2      170.41      171.20      4.85 o 
  30   0  -2      357.96      350.27      6.91 o 
  32   0  -2       33.21       32.30      3.02 o 
  34   0  -2      375.75      383.33     13.09 o 
  36   0  -2       92.48       90.95     10.32 o 
  38   0  -2      171.63      174.57     14.19 o 
  40   0  -2      102.38       96.53     21.42 o 
  42   0  -2       20.87       17.77     10.18 o 
   0   1  -2     3169.51     3094.03     46.57 o 
   1   1  -2    10545.92    10720.51    146.77 o 
   2   1  -2     4116.59     4188.10     49.59 o 
   3   1  -2     1906.34     1841.77     21.43 o 
   4   1  -2      438.67      439.41      7.25 o 
   5   1  -2     3806.41     3790.52     45.30 o 
   6   1  -2       41.32       29.41      1.92 o 
   7   1  -2      595.56      551.31      8.60 o 
   8   1  -2      141.06      133.91      7.02 o 
   9   1  -2      547.92      513.13      6.09 o 
  10   1  -2      103.78       80.55      3.88 o 
  11   1  -2     1167.48     1279.47     24.12 o 
  12   1  -2      404.79      454.23     17.68 o 
  13   1  -2      649.28      680.49     13.35 o 
  14   1  -2     1658.26     1721.26     42.43 o 
  15   1  -2     1328.16     1387.07     31.93 o 
  16   1  -2      964.23      982.48     16.78 o 
  17   1  -2      411.90      426.06      6.82 o 
  18   1  -2      245.44      260.45      5.38 o 
  19   1  -2      410.33      397.87      6.92 o 
  20   1  -2      103.47      100.99      3.43 o 
  21   1  -2      141.44      149.62      4.43 o 
  22   1  -2      513.76      495.61      7.87 o 
  23   1  -2      728.88      703.28      9.72 o 
  24   1  -2      136.98      146.31      4.50 o 
  25   1  -2        3.40        4.76      1.66 o 
  26   1  -2       41.55       44.11      3.06 o 
  27   1  -2       74.76      102.76      6.11 o 
  28   1  -2      706.48      671.55     10.64 o 
  29   1  -2      219.47      235.59      5.81 o 
  30   1  -2       37.69       36.54      2.92 o 
  31   1  -2      216.03      215.49      6.40 o 
  32   1  -2       87.77       94.02      6.17 o 
  33   1  -2       10.15        9.47      2.31 o 
  34   1  -2       22.90       22.61      3.54 o 
  35   1  -2       26.91       19.77      4.20 o 
  36   1  -2      103.88      101.74     10.12 o 
  37   1  -2       20.83       24.00      4.94 o 
  38   1  -2      329.25      360.52     11.55 o 
  39   1  -2       13.55       17.05      5.87 o 
  40   1  -2       43.05       43.94      8.33 o 
  41   1  -2        4.39        6.00      4.19 o 
  42   1  -2       28.68       54.21     11.10 o 
   0   2  -2     6356.32     6516.53    210.70 o 
   1   2  -2      240.56      303.98     13.07 o 
   2   2  -2     1168.20     1235.78     27.61 o 
   3   2  -2     2476.71     2534.52     56.13 o 
   4   2  -2     2296.77     2366.00     49.78 o 
   5   2  -2     3354.48     3318.08     72.69 o 
   6   2  -2      485.01      498.16     14.97 o 
   7   2  -2     1977.79     1928.58     39.66 o 
   8   2  -2      236.86      265.55     14.57 o 
   9   2  -2     1111.94     1163.35     16.88 o 
  10   2  -2       57.58       64.83      3.16 o 
  11   2  -2       41.47       43.19      3.07 o 
  12   2  -2      480.55      437.15      9.15 o 
  13   2  -2      341.89      365.28      8.48 o 
  14   2  -2      165.29      170.39      6.43 o 
  15   2  -2      782.69      776.22     14.64 o 
  16   2  -2      132.04      122.75      5.71 o 
  17   2  -2     1119.78     1127.29     18.02 o 
  18   2  -2       48.93       36.23      7.10 o 
  19   2  -2      346.51      350.32      8.82 o 
  20   2  -2       17.61       13.40      2.80 o 
  21   2  -2       54.91       46.02      4.46 o 
  22   2  -2       15.34       15.46      2.11 o 
  23   2  -2       10.28        9.39      2.15 o 
  24   2  -2       15.73       15.60      2.57 o 
  25   2  -2      240.23      244.52     10.49 o 
  26   2  -2      164.12      171.29     13.56 o 
  27   2  -2      288.64      283.24     10.07 o 
  28   2  -2        0.32       -0.20      1.35 o 
  29   2  -2      142.40      149.04      5.00 o 
  30   2  -2       93.77       87.17      5.98 o 
  31   2  -2       16.42       14.53      3.68 o 
  32   2  -2       28.14       22.95      3.73 o 
  33   2  -2        9.22        8.81      3.06 o 
  34   2  -2        4.13        1.23      3.13 o 
  35   2  -2       99.30      111.90      9.58 o 
  36   2  -2        6.54       28.85     11.42 o 
  37   2  -2       66.59       81.14      9.02 o 
  38   2  -2       76.27      109.15     15.35 o 
  39   2  -2       75.68       95.14      9.92 o 
  40   2  -2       72.51       77.04      8.69 o 
   0   3  -2      554.67      578.89     29.99 o 
   1   3  -2      158.53      169.21     14.57 o 
   2   3  -2      172.80      179.19     13.50 o 
   3   3  -2      504.01      513.49     20.11 o 
   4   3  -2       28.21       16.82     11.73 o 
   5   3  -2      464.53      482.60     17.06 o 
   6   3  -2       15.91       17.07      4.58 o 
   7   3  -2      886.71      875.44     22.67 o 
   8   3  -2      179.26      195.31      9.30 o 
   9   3  -2      146.05      189.48     26.81 o 
  10   3  -2       95.55       87.09      9.21 o 
  11   3  -2      151.75      149.34      6.88 o 
  12   3  -2        1.64        1.03      2.72 o 
  13   3  -2      160.04      191.87     12.61 o 
  14   3  -2       37.79       38.54      5.36 o 
  15   3  -2      370.83      382.34     11.10 o 
  16   3  -2       10.21       10.71      4.43 o 
  17   3  -2      423.63      434.14     12.18 o 
  18   3  -2        1.67        1.00      2.59 o 
  19   3  -2      216.13      227.86      8.55 o 
  20   3  -2       12.82        9.91      3.25 o 
  21   3  -2       47.00       43.40      4.77 o 
  22   3  -2       20.07       22.68      4.02 o 
  23   3  -2      142.87      145.99      7.24 o 
  24   3  -2       45.71       40.11      4.93 o 
  25   3  -2       77.73       68.17      5.90 o 
  26   3  -2       13.26       10.14      4.27 o 
  27   3  -2      239.23      258.58     12.68 o 
  28   3  -2      175.49      168.03     19.24 o 
  29   3  -2      622.11      604.46     35.83 o 
  30   3  -2       86.01      106.76     29.16 o 
  31   3  -2       64.27       63.00     22.89 o 
  32   3  -2       30.18       39.40      9.77 o 
  33   3  -2       46.74       37.36      9.36 o 
  34   3  -2       36.07       62.52     12.40 o 
  35   3  -2       19.48       43.44     10.51 o 
   0   4  -2      370.06      403.93     39.05 o 
   1   4  -2       28.14       27.96      3.96 o 
   2   4  -2       55.49       56.46      5.88 o 
   3   4  -2       31.86       38.42      9.57 o 
   4   4  -2       62.28       55.99      6.58 o 
   5   4  -2      146.29      154.27     13.50 o 
   6   4  -2       25.82       24.93      4.87 o 
   7   4  -2      173.40      186.90     10.51 o 
   8   4  -2        7.42        6.14      2.49 o 
   9   4  -2        8.72       12.00      3.29 o 
  10   4  -2      120.02      149.38      9.41 o 
  11   4  -2      120.58      148.15     14.43 o 
  12   4  -2      208.82      204.30      9.64 o 
  13   4  -2      169.15      177.54     10.25 o 
  14   4  -2       70.21       72.13      8.41 o 
  15   4  -2      193.46      202.27     11.39 o 
  16   4  -2      109.19      107.90      8.24 o 
  17   4  -2      250.05      260.49     13.35 o 
  18   4  -2       85.28       81.99      9.63 o 
  19   4  -2       43.40       42.94      7.03 o 
  20   4  -2        0.42       -0.48      3.85 o 
  21   4  -2       67.39       56.66      7.07 o 
  22   4  -2       16.41       17.90      9.69 o 
  23   4  -2        4.76        1.06      9.73 o 
  24   4  -2       26.99       23.17     15.31 o 
  25   4  -2       27.30       19.68     15.74 o 
  26   4  -2       19.16       14.87     15.26 o 
  27   4  -2       17.25        2.23     16.83 o 
   0   5  -2       62.80       87.16     24.57 o 
   1   5  -2        3.77       55.54     24.35 o 
   2   5  -2       17.84       40.91      8.05 o 
   3   5  -2        8.69       18.17      7.63 o 
   6   5  -2       22.34       19.67      6.67 o 
   7   5  -2       16.85       46.57     13.61 o 
   8   5  -2        4.45        7.81      5.00 o 
   9   5  -2       21.11       22.23      9.66 o 
  10   5  -2      233.16      262.19     27.94 o 
  11   5  -2       31.69       68.04     18.91 o 
  12   5  -2       35.95       51.85     10.24 o 
   4   0  -1     4928.50     4744.34     64.88 o 
   6   0  -1     7186.48     7001.87     97.49 o 
   8   0  -1      105.97      106.72      2.71 o 
  10   0  -1     3414.03     3500.23     43.93 o 
  12   0  -1     2034.12     2125.72     25.24 o 
  14   0  -1     3641.45     3798.75     49.06 o 
  16   0  -1     3975.59     4056.57     54.31 o 
  18   0  -1      363.58      371.03      7.17 o 
  20   0  -1      330.53      305.52      7.00 o 
  22   0  -1      479.85      480.26      9.16 o 
  24   0  -1      149.56      147.22      5.62 o 
  26   0  -1     1863.77     1830.36     24.15 o 
  28   0  -1      493.55      494.24      8.91 o 
  30   0  -1        9.72       12.94      2.17 o 
  32   0  -1       84.87       80.41      4.43 o 
  34   0  -1        8.86       11.50      2.47 o 
  36   0  -1      271.60      270.26     23.10 o 
  38   0  -1      184.61      260.47     23.99 o 
  40   0  -1      308.79      323.27     37.93 o 
  42   0  -1      117.19      111.65     17.35 o 
   1   1  -1     5588.92     5779.66     95.42 o 
   2   1  -1    22428.31    22213.41    476.92 o 
   3   1  -1    18530.46    18478.34    370.24 o 
   4   1  -1     1031.79     1007.72     16.27 o 
   5   1  -1      897.48      887.60     13.17 o 
   6   1  -1     5371.09     5319.25     65.55 o 
   7   1  -1      333.70      323.71      6.51 o 
   8   1  -1     1995.67     1895.77     25.24 o 
   9   1  -1     1990.95     1971.62     18.13 o 
  10   1  -1      344.24      354.30      5.42 o 
  11   1  -1     1999.77     2020.30     17.78 o 
  12   1  -1      608.18      613.93      9.90 o 
  13   1  -1     1491.22     1454.05     14.76 o 
  14   1  -1      370.51      421.91     12.16 o 
  15   1  -1     1976.49     2117.10     21.67 o 
  16   1  -1     1158.84     1181.81     12.98 o 
  17   1  -1      404.07      431.86      7.71 o 
  18   1  -1      430.55      427.70      6.41 o 
  19   1  -1      767.95      747.46     10.46 o 
  20   1  -1      311.52      320.91      8.21 o 
  21   1  -1      427.41      420.37      6.96 o 
  22   1  -1       24.20       24.58      2.06 o 
  23   1  -1      107.05      114.55      3.33 o 
  24   1  -1       91.18       98.03      3.27 o 
  25   1  -1      515.27      522.79      8.76 o 
  26   1  -1       97.78      108.56      4.16 o 
  27   1  -1      151.54      157.52      4.90 o 
  28   1  -1      859.14      860.44     13.23 o 
  29   1  -1      353.12      359.82      9.52 o 
  30   1  -1      192.16      196.70      5.61 o 
  31   1  -1       65.69       65.86      4.47 o 
  32   1  -1       71.03       62.14      5.77 o 
  33   1  -1      163.95      192.11      8.18 o 
  34   1  -1       15.45       15.96      2.78 o 
  35   1  -1       37.92       33.70      5.00 o 
  36   1  -1       21.05       17.69      4.43 o 
  37   1  -1       62.36       55.96      7.80 o 
  38   1  -1      205.79      243.58     11.32 o 
  39   1  -1       30.97       36.75      6.40 o 
  40   1  -1       44.42       33.26      9.34 o 
  41   1  -1       88.44      106.79     29.64 o 
  42   1  -1       62.47       68.34     23.49 o 
   1   2  -1      150.42      149.90      7.42 o 
   2   2  -1      260.86      247.54     14.91 o 
   3   2  -1      959.63      938.44     21.35 o 
   4   2  -1        7.11       13.52      3.26 o 
   5   2  -1      175.88      161.31      7.55 o 
   6   2  -1      341.21      324.34      8.06 o 
   7   2  -1       60.25       56.66      4.19 o 
   8   2  -1      376.55      379.99      7.48 o 
   9   2  -1     1422.51     1426.35     19.72 o 
  10   2  -1      332.18      332.60      6.86 o 
  11   2  -1      218.04      232.33     16.16 o 
  12   2  -1      604.55      590.61     13.36 o 
  13   2  -1     1388.15     1432.50     19.38 o 
  14   2  -1       28.52       25.15      3.48 o 
  15   2  -1      128.69      144.67      6.01 o 
  16   2  -1      127.70      146.25     13.00 o 
  17   2  -1      164.59      178.01     10.74 o 
  18   2  -1      370.01      367.68      7.95 o 
  19   2  -1       96.99      100.03      8.01 o 
  20   2  -1      175.31      159.61      5.97 o 
  21   2  -1      126.34      124.65      5.35 o 
  22   2  -1      216.67      230.08      7.63 o 
  23   2  -1      220.59      231.81      5.44 o 
  24   2  -1       18.08       19.60      2.33 o 
  25   2  -1      258.46      257.09     10.43 o 
  26   2  -1     1275.08     1267.76     17.96 o 
  27   2  -1      334.82      353.58     11.26 o 
  28   2  -1       80.27       81.97      5.69 o 
  29   2  -1       57.80       52.19      4.84 o 
  30   2  -1      262.40      243.89      9.36 o 
  31   2  -1       89.55       79.82      6.41 o 
  32   2  -1        7.23        7.41      3.06 o 
  33   2  -1       36.60       29.00      4.50 o 
  34   2  -1       23.60       18.89      4.22 o 
  35   2  -1       69.43       65.13      6.71 o 
  36   2  -1       60.42       66.03      7.12 o 
  37   2  -1        6.43       21.33     15.54 o 
  38   2  -1        2.20       23.64      8.93 o 
  39   2  -1        1.42        9.94      5.40 o 
  40   2  -1       17.70       41.65     15.08 o 
   1   3  -1      236.95      251.09     11.77 o 
   2   3  -1      122.54      127.97      6.10 o 
   3   3  -1        0.04       -0.90      1.37 o 
   4   3  -1       76.13       79.03      6.16 o 
   5   3  -1       36.52       44.05      4.23 o 
   6   3  -1      112.53      120.68      7.56 o 
   7   3  -1      146.12      155.29      7.80 o 
   8   3  -1       42.53       45.26      4.64 o 
   9   3  -1      173.34      182.84      6.91 o 
  10   3  -1      123.93      120.15      5.29 o 
  11   3  -1       47.60       43.37      3.67 o 
  12   3  -1        3.13        4.75      2.84 o 
  13   3  -1      303.44      315.71      7.94 o 
  14   3  -1       53.19       53.66      5.86 o 
  15   3  -1      195.15      205.47     18.18 o 
  16   3  -1      413.51      435.03      9.63 o 
  17   3  -1        3.80        1.89      2.91 o 
  18   3  -1       49.32       63.98      8.47 o 
  19   3  -1       60.29       61.41      6.26 o 
  20   3  -1        8.17        5.92      2.79 o 
  21   3  -1      136.66      133.66      5.32 o 
  22   3  -1       25.15       24.56      2.72 o 
  23   3  -1      239.92      251.96      6.54 o 
  24   3  -1       57.39       45.67      4.73 o 
  25   3  -1       60.47       61.34      9.72 o 
  26   3  -1        4.84       -1.16      4.06 o 
  27   3  -1      105.56      203.90     58.87 o 
  28   3  -1      238.76      249.37     39.22 o 
  29   3  -1       57.92       50.12     10.80 o 
  30   3  -1       22.01       33.17      8.41 o 
  31   3  -1       57.62       42.90     15.46 o 
  32   3  -1       53.42       50.98     15.04 o 
  33   3  -1       22.02       25.92      9.02 o 
  34   3  -1       17.96        8.16      9.74 o 
  35   3  -1      120.61      123.49     14.76 o 
   1   4  -1      253.21      260.24     21.00 o 
   2   4  -1       87.79       79.75     17.37 o 
   3   4  -1       94.27      101.57      6.62 o 
   4   4  -1      135.38      131.97      8.06 o 
   5   4  -1       59.41       48.70      5.71 o 
   6   4  -1       99.93      107.46     15.83 o 
   7   4  -1        2.86        5.33      2.74 o 
   8   4  -1       20.36       16.77      3.20 o 
   9   4  -1       75.69       66.90      3.97 o 
  10   4  -1       93.16       94.23      5.79 o 
  11   4  -1      176.14      199.15     11.16 o 
  12   4  -1       21.61       17.47      5.47 o 
  13   4  -1      116.71      110.97      8.36 o 
  14   4  -1       74.86       72.19      6.86 o 
  15   4  -1       81.66       75.20      8.66 o 
  16   4  -1       13.59       15.90      4.20 o 
  17   4  -1       23.92       23.78      4.85 o 
  18   4  -1      159.70      193.09     20.84 o 
  19   4  -1       54.85       47.23      7.41 o 
  20   4  -1       33.92       26.85      5.68 o 
  21   4  -1      118.58       86.07     21.74 o 
  22   4  -1       63.55       54.71     13.00 o 
  23   4  -1       41.06       37.29     13.98 o 
  24   4  -1       19.22        9.78     12.51 o 
  25   4  -1       50.95       52.00     13.52 o 
  26   4  -1        1.72        2.74     12.80 o 
  27   4  -1        4.53        3.07     11.75 o 
  28   4  -1       42.68       38.62     13.38 o 
   1   5  -1       11.32       14.79     12.48 o 
   2   5  -1       31.04       39.73     22.03 o 
   5   5  -1        2.46        4.19      9.00 o 
   8   5  -1       51.01       33.96     13.59 o 
   9   5  -1       40.82       61.74     14.47 o 
  10   5  -1       81.05      107.72     10.60 o 
  11   5  -1       69.20       65.30      9.27 o 
  12   5  -1       11.55       36.36      6.81 o 
  13   5  -1       70.85      112.29     17.95 o 
   6   0   0     5267.15     5365.72     67.30 o 
   8   0   0     4137.02     4282.99     53.26 o 
  10   0   0    20581.49    20399.95    419.09 o 
  12   0   0     4917.73     4935.55     66.13 o 
  14   0   0     1919.41     2018.95     24.71 o 
  16   0   0     2261.12     2423.31     30.49 o 
  18   0   0       15.52       21.90      2.35 o 
  20   0   0     1150.03     1119.26     15.91 o 
  22   0   0     2704.73     2668.13     42.49 o 
  24   0   0       66.46       74.49      5.04 o 
  26   0   0       34.74       23.03      3.62 o 
  28   0   0       14.59       15.63      3.35 o 
  30   0   0      199.55      184.53     10.24 o 
  32   0   0      431.28      433.84     28.41 o 
  34   0   0       52.85       55.58      5.18 o 
  36   0   0      760.62      807.74     19.95 o 
  38   0   0        9.72       17.92      9.57 o 
  40   0   0      160.82      169.57     29.03 o 
  42   0   0      194.89      223.05     26.60 o 
   0   1   0     1929.41     1917.33     53.83 o 
   1   1   0        6.76        4.41      3.97 o 
   2   1   0      887.76      976.27     18.99 o 
   3   1   0       35.62       34.85      3.19 o 
   4   1   0     1704.40     1612.51     21.75 o 
   5   1   0     1386.69     1349.23     14.17 o 
   6   1   0      249.51      234.43      6.06 o 
   7   1   0      239.31      240.96      3.85 o 
   8   1   0       76.71       94.81      3.03 o 
   9   1   0      777.76      821.77     12.41 o 
  10   1   0     5132.73     5228.42     56.51 o 
  11   1   0     2814.97     3015.47     29.82 o 
  12   1   0     5147.11     5402.60     60.16 o 
  13   1   0        0.04        0.45      1.09 o 
  14   1   0       16.80       27.89      2.33 o 
  15   1   0      175.05      160.52      2.92 o 
  16   1   0        0.03        0.34      0.70 o 
  17   1   0       70.65       76.23      2.55 o 
  18   1   0      162.59      181.07      3.20 o 
  19   1   0       41.71       49.95      4.86 o 
  20   1   0      667.48      690.58      9.91 o 
  21   1   0       37.66       49.18      5.16 o 
  22   1   0      439.39      434.11      5.38 o 
  23   1   0        8.36        9.05      2.79 o 
  24   1   0     1473.61     1461.95     24.21 o 
  25   1   0     1492.81     1504.50     27.06 o 
  26   1   0      708.70      719.90     18.15 o 
  27   1   0       41.59       47.70      5.04 o 
  28   1   0      494.91      486.66     13.54 o 
  29   1   0        4.30        3.70      2.86 o 
  30   1   0       15.45       11.43      3.28 o 
  31   1   0       72.78       67.78      6.37 o 
  32   1   0      156.60      158.62      6.52 o 
  33   1   0        0.88        1.86      2.65 o 
  34   1   0      250.96      239.59     14.60 o 
  35   1   0       20.92       36.26      5.21 o 
  36   1   0       66.60       45.31      7.67 o 
  37   1   0       51.13       53.70      5.58 o 
  38   1   0      108.84      126.74     15.65 o 
  39   1   0        0.30       11.13      7.49 o 
  40   1   0       65.27       80.82      9.89 o 
  41   1   0      168.51      182.99     45.38 o 
  42   1   0       10.09       21.07      9.54 o 
   0   2   0        0.35       -0.30      2.29 o 
   1   2   0        1.79        2.05      1.39 o 
   2   2   0        6.47        1.96      1.35 o 
   3   2   0      290.21      243.12      8.21 o 
   4   2   0       56.16       77.71      8.98 o 
   5   2   0       59.68       51.18      3.51 o 
   6   2   0      549.82      580.53     10.23 o 
   7   2   0      172.00      156.22      8.85 o 
   8   2   0        4.23        9.19      1.62 o 
   9   2   0      361.30      357.87      6.78 o 
  10   2   0       27.26       27.11      2.24 o 
  11   2   0        0.27        2.68      1.55 o 
  12   2   0      148.74      169.02      6.69 o 
  13   2   0     2083.13     2254.62     39.16 o 
  14   2   0      131.61      140.02      6.11 o 
  15   2   0      407.33      441.11      8.06 o 
  16   2   0       30.93       30.18      2.81 o 
  17   2   0       38.52       29.73      2.60 o 
  18   2   0      119.27      122.91      7.12 o 
  19   2   0      630.99      657.68     11.25 o 
  20   2   0       20.92       22.48      2.64 o 
  21   2   0       94.71       93.39      3.89 o 
  22   2   0       25.54       23.33      2.03 o 
  23   2   0      209.64      194.36     10.64 o 
  24   2   0      225.34      223.85      7.74 o 
  25   2   0      177.80      183.79      8.14 o 
  26   2   0        2.36        2.05      2.09 o 
  27   2   0       54.59       54.75      4.91 o 
  28   2   0       20.09       16.92      3.53 o 
  29   2   0      289.55      297.61     10.09 o 
  30   2   0      877.76      847.92     18.68 o 
  31   2   0      795.92      775.10     18.76 o 
  32   2   0       49.19       42.29      5.99 o 
  33   2   0       28.11       26.39      5.65 o 
  34   2   0       34.57       45.91      6.75 o 
  35   2   0        0.26        0.31      2.67 o 
  36   2   0       31.97       26.05      5.63 o 
  37   2   0       10.47        5.83      4.41 o 
  38   2   0        1.75        3.60      4.67 o 
  39   2   0        8.24       21.44      8.18 o 
  40   2   0        3.06       18.22      8.35 o 
   0   3   0       36.92       40.66      4.93 o 
   1   3   0       50.05       49.66      3.60 o 
   2   3   0        0.61        2.14      1.69 o 
   3   3   0      153.64      155.11      5.37 o 
   4   3   0       47.93       50.62      4.16 o 
   5   3   0      131.68      139.70      6.10 o 
   6   3   0        0.47        0.68      1.88 o 
   7   3   0      399.41      413.08     10.26 o 
   8   3   0       23.29       22.10      3.55 o 
   9   3   0      261.78      262.45     11.37 o 
  10   3   0       17.99       13.49      2.92 o 
  11   3   0      431.47      448.16      8.59 o 
  12   3   0       48.80       81.04     11.92 o 
  13   3   0      139.04      174.97      6.07 o 
  14   3   0       78.39       72.43      5.44 o 
  15   3   0      165.66      175.22      8.84 o 
  16   3   0       25.84       19.42      3.49 o 
  17   3   0       78.27       79.92      5.33 o 
  18   3   0        1.87        5.55      2.11 o 
  19   3   0      517.67      513.26      8.66 o 
  20   3   0        2.92       -0.50      1.31 o 
  21   3   0      197.84      199.81      5.67 o 
  22   3   0        1.02        0.34      1.03 o 
  23   3   0      270.00      248.18      6.90 o 
  24   3   0      123.95      124.93     13.23 o 
  25   3   0        0.28        1.58      4.33 o 
  26   3   0        6.97       11.03      6.00 o 
  27   3   0       35.28       21.10      8.46 o 
  28   3   0      314.00      333.87     20.21 o 
  29   3   0       15.05        8.66      6.67 o 
  30   3   0        2.00        7.23      6.67 o 
  31   3   0       68.35       64.85     10.83 o 
  32   3   0        1.80        4.13      6.50 o 
  33   3   0       54.01       52.32     15.69 o 
  34   3   0        7.97        2.34      5.93 o 
  35   3   0       49.17       68.65     13.28 o 
   0   4   0      132.02      129.79     11.23 o 
   1   4   0      336.20      342.46     10.34 o 
   2   4   0       64.39       61.89      5.66 o 
   3   4   0       38.42       34.65      4.92 o 
   4   4   0       18.82       20.08      3.65 o 
   5   4   0       21.25       19.95      3.69 o 
   6   4   0       42.45       36.16      4.28 o 
   7   4   0      102.97       94.30      6.37 o 
   8   4   0        0.19        0.35      1.39 o 
   9   4   0       10.47       17.74      4.77 o 
  10   4   0        9.69       13.53      4.93 o 
  11   4   0        0.61       -0.48      2.20 o 
  12   4   0      147.70      154.39     13.38 o 
  13   4   0        5.17        8.50      6.23 o 
  14   4   0        7.33        3.94      3.00 o 
  15   4   0        0.51        1.82      2.76 o 
  16   4   0       13.05       11.00      3.56 o 
  17   4   0        9.88        6.56      3.78 o 
  18   4   0        7.65        6.67      3.33 o 
  19   4   0       16.27       19.85      4.73 o 
  20   4   0       68.72       68.04     11.57 o 
  21   4   0        1.28        8.66      7.53 o 
  22   4   0      115.02      113.57     16.30 o 
  23   4   0        3.19        5.92      6.37 o 
  24   4   0       39.21       49.37     11.12 o 
  25   4   0        1.53       -2.07      5.43 o 
  26   4   0       34.47       37.12     12.53 o 
  27   4   0       20.07       15.21      8.20 o 
  28   4   0        2.51        4.48      6.74 o 
   1   5   0       38.17       20.14      9.59 o 
   3   5   0       22.92       25.62     15.26 o 
   4   5   0       77.20       68.89     18.16 o 
   5   5   0       16.05       -5.34     12.54 o 
   6   5   0       43.33       76.61     17.01 o 
   7   5   0        0.06      -10.07     10.07 o 
   8   5   0      132.36      150.96     23.42 o 
   9   5   0       35.85       80.36     19.15 o 
  10   5   0        9.98       18.27     12.53 o 
  11   5   0       27.47       36.70     15.82 o 
  12   5   0      125.88      143.18     16.69 o 
  13   5   0       55.68       35.35     12.72 o 
   4   0   1     5072.05     4809.07     64.54 o 
   6   0   1     7057.62     6961.37    139.85 o 
   8   0   1      124.59      123.73      5.65 o 
  10   0   1     3362.34     3447.35     63.18 o 
  12   0   1     2022.92     2091.50     30.57 o 
  14   0   1     3561.14     3695.75     57.62 o 
  16   0   1     3941.04     3968.30     63.49 o 
  18   0   1      345.74      345.05      8.68 o 
  20   0   1      314.12      288.48     11.06 o 
  22   0   1      468.85      450.22     13.63 o 
  24   0   1      153.39      157.45      8.35 o 
  26   0   1     1830.32     1802.42     43.78 o 
  28   0   1      485.85      491.76     16.57 o 
  30   0   1        9.76       13.92      4.24 o 
  32   0   1       82.22       75.99      7.66 o 
  34   0   1        8.42        7.93      4.65 o 
  36   0   1      265.34      258.43     14.04 o 
  38   0   1      190.36      237.92     25.46 o 
  40   0   1      323.02      368.27     31.93 o 
  42   0   1      111.67       72.50     18.34 o 
   1   1   1     5656.17     5940.94     67.47 o 
   2   1   1    22288.04    21750.20    373.93 o 
   3   1   1    18607.68    18414.74    323.66 o 
   4   1   1     1037.09     1061.75     19.78 o 
   5   1   1      898.79      922.67     10.37 o 
   6   1   1     5341.25     5380.99     56.47 o 
   7   1   1      339.82      332.96      5.08 o 
   8   1   1     1953.13     1907.13     16.97 o 
   9   1   1     2006.92     1992.74     16.66 o 
  10   1   1      336.87      350.32      6.67 o 
  11   1   1     1994.43     2030.59     18.69 o 
  12   1   1      605.80      636.50     18.15 o 
  13   1   1     1521.67     1472.07     16.18 o 
  14   1   1      389.59      434.54     10.21 o 
  15   1   1     2002.19     2117.49     24.60 o 
  16   1   1     1152.41     1153.03     14.85 o 
  17   1   1      404.15      418.03      6.85 o 
  18   1   1      428.78      400.26      7.78 o 
  19   1   1      768.02      741.20     11.24 o 
  20   1   1      312.84      309.90      6.21 o 
  21   1   1      431.72      419.21      8.89 o 
  22   1   1       26.29       24.83      2.40 o 
  23   1   1      106.82      115.68      4.23 o 
  24   1   1       88.34       93.59      3.96 o 
  25   1   1      515.14      515.31      9.18 o 
  26   1   1       92.94      105.76      4.65 o 
  27   1   1      147.17      158.63     10.09 o 
  28   1   1      885.03      874.20     16.28 o 
  29   1   1      354.93      355.25      9.68 o 
  30   1   1      191.40      192.81      7.76 o 
  31   1   1       64.14       65.35      4.34 o 
  32   1   1       70.58       67.36      5.58 o 
  33   1   1      166.38      168.58      6.27 o 
  34   1   1       15.58       16.36      5.77 o 
  35   1   1       37.04       50.40     10.70 o 
  36   1   1       20.19       23.58      5.83 o 
  37   1   1       62.10       50.33      7.38 o 
  38   1   1      199.49      230.77     10.87 o 
  39   1   1       30.29       32.08      6.62 o 
  40   1   1       44.82       44.36     11.81 o 
  41   1   1       89.19      106.06     15.20 o 
  42   1   1       64.33       55.22     10.57 o 
   1   2   1      135.69      133.75      4.31 o 
   2   2   1      265.39      258.96      5.59 o 
   3   2   1      953.13      978.06     12.46 o 
   4   2   1        6.79       12.45      1.46 o 
   5   2   1      175.06      157.18      5.48 o 
   6   2   1      350.34      336.50      7.98 o 
   7   2   1       61.51       61.70      2.25 o 
   8   2   1      373.97      392.27      7.53 o 
   9   2   1     1463.03     1582.13     55.01 o 
  10   2   1      330.37      338.92      5.98 o 
  11   2   1      238.90      237.88      5.21 o 
  12   2   1      603.56      609.32      9.08 o 
  13   2   1     1366.65     1403.13     14.82 o 
  14   2   1       26.60       23.57      1.69 o 
  15   2   1      129.42      134.97      2.97 o 
  16   2   1      126.59      120.17      2.98 o 
  17   2   1      163.40      174.56      4.43 o 
  18   2   1      370.47      357.98      4.80 o 
  19   2   1      102.62       98.00      2.59 o 
  20   2   1      177.43      172.50      7.33 o 
  21   2   1      135.61      130.01      5.04 o 
  22   2   1      219.24      213.97      6.00 o 
  23   2   1      214.80      212.24      7.51 o 
  24   2   1       18.34       23.52      4.24 o 
  25   2   1      259.64      278.74     17.32 o 
  26   2   1     1264.03     1268.37     30.15 o 
  27   2   1      344.32      378.32     14.09 o 
  28   2   1       76.61       71.09      7.40 o 
  29   2   1       58.45       46.68      6.36 o 
  30   2   1      265.68      257.99     14.86 o 
  31   2   1       91.73      108.64     10.34 o 
  32   2   1        6.79        8.08      4.12 o 
  33   2   1       36.55       31.17      5.57 o 
  34   2   1       24.22       11.58      4.22 o 
  35   2   1       66.96       56.10      9.85 o 
  36   2   1       59.96       43.96      8.51 o 
  37   2   1        5.50        4.94      3.95 o 
  38   2   1        1.87       30.99     11.62 o 
  39   2   1        1.52       22.58      7.52 o 
  40   2   1       18.41       16.61      6.53 o 
   1   3   1      229.25      235.75      6.33 o 
   2   3   1      124.54      137.27      5.43 o 
   3   3   1        0.32        0.45      1.43 o 
   4   3   1       74.24       81.78      4.13 o 
   5   3   1       36.83       38.19      2.99 o 
   6   3   1      112.74      118.34      6.07 o 
   7   3   1      147.47      152.22      4.81 o 
   8   3   1       42.60       44.85      1.89 o 
   9   3   1      174.23      185.78      5.06 o 
  10   3   1      123.06      120.57      6.08 o 
  11   3   1       41.08       46.15      4.46 o 
  12   3   1        3.28        5.19      2.62 o 
  13   3   1      299.06      313.23      9.25 o 
  14   3   1       53.30       52.95      4.52 o 
  15   3   1      206.30      215.94      7.58 o 
  16   3   1      418.77      435.80     10.96 o 
  17   3   1        3.72        3.70      2.21 o 
  18   3   1       47.92       48.84      4.13 o 
  19   3   1       64.41       69.53      6.09 o 
  20   3   1        8.04        7.85      2.26 o 
  21   3   1      137.82      144.95      8.38 o 
  22   3   1       25.04       20.74      2.54 o 
  23   3   1      244.34      250.19     17.73 o 
  24   3   1       56.21       51.81      8.71 o 
  25   3   1       56.35       64.35     10.66 o 
  26   3   1        5.40        1.73      4.69 o 
  27   3   1      108.27      110.91     13.47 o 
  28   3   1      237.10      248.39     17.76 o 
  29   3   1       58.19       58.07     10.95 o 
  30   3   1       22.68       29.45      8.77 o 
  31   3   1       57.34       53.65      9.74 o 
  32   3   1       53.75       72.32     14.90 o 
  33   3   1       20.19       15.66      8.09 o 
  34   3   1       17.65       25.91      8.19 o 
  35   3   1      121.66      151.67     16.87 o 
   1   4   1      256.45      265.59     10.12 o 
   2   4   1       87.76       79.97      7.33 o 
   3   4   1       98.24      111.83      9.26 o 
   4   4   1      129.28      138.17     11.09 o 
   5   4   1       58.14       62.26      5.37 o 
   6   4   1       98.14      104.50      6.14 o 
   7   4   1        2.81        4.12      3.66 o 
   8   4   1       21.80       21.24      5.00 o 
   9   4   1       79.67       78.29      9.37 o 
  10   4   1       94.50      113.82     12.14 o 
  11   4   1      177.55      192.53     23.85 o 
  12   4   1       21.46       22.35      4.83 o 
  13   4   1      110.93       99.24      6.92 o 
  14   4   1       70.51       68.27      7.56 o 
  15   4   1       79.99       84.76     11.28 o 
  16   4   1       12.07       11.79      4.72 o 
  17   4   1       23.74       12.08      6.81 o 
  18   4   1      157.91      160.09     16.13 o 
  19   4   1       56.18       57.37     11.38 o 
  20   4   1       36.14       29.65     12.03 o 
  21   4   1      121.03      128.71     14.18 o 
  22   4   1       64.24       52.94     11.75 o 
  23   4   1       41.39       42.38     10.08 o 
  24   4   1       18.39        9.83      6.87 o 
  25   4   1       48.17       41.19     11.02 o 
  26   4   1        2.07        2.55      5.85 o 
  27   4   1        4.97        7.24      7.04 o 
  28   4   1       41.19       41.43     11.57 o 
   4   5   1      121.09       77.02     27.84 o 
   8   5   1       52.71       61.98     25.38 o 
   9   5   1       41.20       68.74     19.24 o 
  10   5   1       81.16       89.91     19.71 o 
  11   5   1       69.01       84.26     19.94 o 
  12   5   1       11.50       13.46     10.56 o 
  13   5   1       71.97       72.24     14.34 o 
   0   0   2    13841.97    12899.84    431.94 o 
   2   0   2     4762.57     4685.92     65.65 o 
   4   0   2     2982.21     2879.43     38.48 o 
   6   0   2      755.84      720.98     10.60 o 
   8   0   2     2646.90     2654.49     36.48 o 
  10   0   2     2055.98     2004.96     38.14 o 
  12   0   2     4766.19     4664.68     93.10 o 
  14   0   2     3713.30     3672.92     72.51 o 
  16   0   2      387.37      422.47     12.45 o 
  18   0   2       66.32       64.00      8.34 o 
  20   0   2      215.61      176.49     13.36 o 
  22   0   2     2764.58     2687.34     58.07 o 
  24   0   2     1094.37     1084.22     24.62 o 
  26   0   2     3275.34     3161.49     94.09 o 
  28   0   2      170.22      163.06     11.65 o 
  30   0   2      361.77      350.89     12.83 o 
  32   0   2       37.88       43.85      6.57 o 
  34   0   2      385.61      384.90     19.50 o 
  36   0   2       87.48       81.21      9.90 o 
  38   0   2      171.09      171.12     13.17 o 
  40   0   2      102.60       72.11     17.13 o 
  42   0   2       22.00       20.26     11.39 o 
   0   1   2     3121.69     2987.25     43.55 o 
   1   1   2    10582.52    10661.19    142.68 o 
   2   1   2     4188.68     4258.94     44.44 o 
   3   1   2     1919.80     1834.32     19.84 o 
   4   1   2      422.15      418.54      7.07 o 
   5   1   2     3731.69     3729.94     43.98 o 
   6   1   2       41.22       29.90      2.29 o 
   7   1   2      590.04      554.87      9.06 o 
   8   1   2      137.33      124.53      4.93 o 
   9   1   2      550.02      516.49      6.91 o 
  10   1   2       96.23       79.81      3.23 o 
  11   1   2     1163.44     1226.43     16.86 o 
  12   1   2      436.70      486.30     16.65 o 
  13   1   2      658.68      687.34     11.05 o 
  14   1   2     1627.94     1602.14     23.21 o 
  15   1   2     1304.43     1356.96     30.47 o 
  16   1   2      956.15      975.82     16.16 o 
  17   1   2      407.56      401.05      8.52 o 
  18   1   2      241.08      256.00      7.55 o 
  19   1   2      411.87      385.53      9.01 o 
  20   1   2       94.25       92.55      4.60 o 
  21   1   2      136.47      143.84      8.78 o 
  22   1   2      500.61      477.03     11.38 o 
  23   1   2      730.26      713.22     14.91 o 
  24   1   2      132.72      136.41      6.66 o 
  25   1   2        3.80        4.47      2.58 o 
  26   1   2       37.05       37.02      4.37 o 
  27   1   2       73.00       93.22      8.43 o 
  28   1   2      710.46      656.59     13.83 o 
  29   1   2      227.62      236.57      8.26 o 
  30   1   2       36.08       31.49      4.17 o 
  31   1   2      209.22      213.26     11.70 o 
  32   1   2       83.33      100.98     10.94 o 
  33   1   2        9.57        6.65      3.14 o 
  34   1   2       25.89       17.91      6.29 o 
  35   1   2       26.45       20.32      4.96 o 
  36   1   2       98.65       93.73     21.38 o 
  37   1   2       22.34       36.81     12.11 o 
  38   1   2      329.33      341.75     16.56 o 
  39   1   2       14.96       11.81      4.86 o 
  40   1   2       42.99       60.98     20.96 o 
  41   1   2        5.13        1.68      4.39 o 
  42   1   2       28.66       31.70      6.14 o 
   0   2   2     6321.38     6710.23    119.67 o 
   1   2   2      243.69      286.34      7.75 o 
   2   2   2     1154.56     1210.81     14.87 o 
   3   2   2     2471.10     2564.04     30.47 o 
   4   2   2     2284.74     2377.61     27.09 o 
   5   2   2     3336.73     3283.75     46.03 o 
   6   2   2      484.52      475.72      8.66 o 
   7   2   2     1989.00     1959.20     24.56 o 
   8   2   2      232.76      246.35      6.30 o 
   9   2   2     1138.59     1163.65     16.14 o 
  10   2   2       53.87       57.85      3.33 o 
  11   2   2       41.25       44.34      2.61 o 
  12   2   2      470.98      440.90      7.71 o 
  13   2   2      353.64      388.55      6.90 o 
  14   2   2      160.40      168.70      4.60 o 
  15   2   2      779.47      765.17      9.96 o 
  16   2   2      131.11      138.34      5.85 o 
  17   2   2     1131.90     1149.66     12.25 o 
  18   2   2       48.87       51.88      4.72 o 
  19   2   2      349.91      362.26     11.54 o 
  20   2   2       18.81       16.43      3.79 o 
  21   2   2       58.16       73.71     10.57 o 
  22   2   2       14.41       16.05      3.61 o 
  23   2   2       10.29       11.82      3.24 o 
  24   2   2       15.88       15.78      3.96 o 
  25   2   2      236.72      229.80     11.08 o 
  26   2   2      168.37      166.20      9.05 o 
  27   2   2      293.52      299.83     10.57 o 
  28   2   2        0.25       -1.33      2.36 o 
  29   2   2      146.58      132.20     15.49 o 
  30   2   2       93.89       78.62      6.18 o 
  31   2   2       17.26       15.79      3.57 o 
  32   2   2       27.01       19.77      5.74 o 
  33   2   2        9.60        4.83      4.11 o 
  34   2   2        4.45        0.49      3.03 o 
  35   2   2      100.17      115.91     30.34 o 
  36   2   2        7.02       14.47      8.23 o 
  37   2   2       66.83       67.49     10.83 o 
  38   2   2       77.52       84.59     12.82 o 
  39   2   2       75.21       92.02      8.08 o 
  40   2   2       71.90       83.98     13.61 o 
   0   3   2      548.54      606.62     14.36 o 
   1   3   2      153.39      159.00      5.23 o 
   2   3   2      169.14      183.36      6.10 o 
   3   3   2      511.99      528.94      9.09 o 
   4   3   2       28.60       30.26      2.46 o 
   5   3   2      469.02      470.23      7.70 o 
   6   3   2       15.81       16.44      1.73 o 
   7   3   2      873.19      837.08     17.35 o 
   8   3   2      177.19      172.98      7.00 o 
   9   3   2      146.42      153.91      8.16 o 
  10   3   2       96.80      111.74      7.24 o 
  11   3   2      151.80      154.09      7.41 o 
  12   3   2        1.62        1.89      2.19 o 
  13   3   2      158.89      163.17      7.35 o 
  14   3   2       37.57       32.44      4.45 o 
  15   3   2      369.84      368.28     10.58 o 
  16   3   2       10.18       14.09      3.07 o 
  17   3   2      420.56      438.26     18.93 o 
  18   3   2        1.53        2.17      1.78 o 
  19   3   2      215.60      227.78      6.56 o 
  20   3   2       11.95       11.02      2.08 o 
  21   3   2       50.87       43.47      4.21 o 
  22   3   2       19.15       27.91      8.40 o 
  23   3   2      142.95      136.34     15.73 o 
  24   3   2       46.88       28.67     10.91 o 
  25   3   2       75.11       72.63     14.36 o 
  26   3   2       13.39        9.37      8.30 o 
  27   3   2      239.33      259.84     22.36 o 
  28   3   2      175.34      171.80     22.63 o 
  29   3   2      615.86      644.32     29.29 o 
  30   3   2       84.86       74.90     12.45 o 
  31   3   2       68.64       75.23     12.64 o 
  32   3   2       31.17       21.33      8.81 o 
  33   3   2       48.63       32.38      9.36 o 
  34   3   2       36.05       26.22      9.82 o 
  35   3   2       19.37       12.42      8.22 o 
   0   4   2      366.18      389.34     18.29 o 
   1   4   2       27.06       28.37      3.87 o 
   2   4   2       54.26       52.26      4.39 o 
   3   4   2       33.30       29.97      3.28 o 
   4   4   2       60.02       46.84      3.84 o 
   5   4   2      150.35      187.79     16.12 o 
   6   4   2       26.12       28.46      5.08 o 
   7   4   2      176.47      182.69      9.21 o 
   8   4   2        6.19        4.51      3.88 o 
   9   4   2        7.65        7.44      3.76 o 
  10   4   2      118.22      117.52     10.62 o 
  11   4   2      122.18      129.59      8.63 o 
  12   4   2      198.57      197.09     10.49 o 
  13   4   2      166.16      170.93     10.80 o 
  14   4   2       71.99       80.59     11.06 o 
  15   4   2      195.11      205.76     11.67 o 
  16   4   2      108.62      103.01     14.64 o 
  17   4   2      249.03      271.74     23.14 o 
  18   4   2       84.89       75.45     12.13 o 
  19   4   2       41.21       37.28      9.92 o 
  20   4   2        0.77        5.50      4.68 o 
  21   4   2       68.46       73.57     13.49 o 
  22   4   2       14.56       16.95      8.79 o 
  23   4   2        4.88       -0.94      8.19 o 
  24   4   2       26.61       24.88      9.09 o 
  25   4   2       28.52       26.28      9.79 o 
  26   4   2       20.02       26.46      9.32 o 
  27   4   2       17.03       13.35      7.84 o 
   0   5   2       67.68       34.15     17.27 o 
   3   5   2        8.77        2.10      9.06 o 
   4   5   2        8.11        1.35      9.22 o 
   6   5   2       22.10       12.24     14.00 o 
   7   5   2       17.35       69.56     58.87 o 
   8   5   2        4.96       13.04      6.73 o 
   9   5   2       20.58       25.22     11.83 o 
  10   5   2      234.82      253.42     41.43 o 
  11   5   2       31.48       45.75     16.07 o 
  12   5   2       33.05       39.21     11.20 o 
   2   0   3     7828.58     7550.07    156.55 o 
   4   0   3     3497.64     3125.64     57.83 o 
   6   0   3     3091.56     2881.25     41.65 o 
   8   0   3     4705.22     4425.91     69.43 o 
  10   0   3     3079.50     3023.88     43.73 o 
  12   0   3     2072.87     2127.28     30.97 o 
  14   0   3     3329.43     3670.70     75.36 o 
  16   0   3      407.27      437.85     19.63 o 
  18   0   3     1164.68     1112.38     25.96 o 
  20   0   3     1443.69     1396.24     37.38 o 
  22   0   3      562.64      512.73     16.40 o 
  24   0   3      158.68      138.22     10.23 o 
  26   0   3     1906.12     1822.31     45.52 o 
  28   0   3      269.42      277.50     14.51 o 
  30   0   3      442.56      451.00     19.18 o 
  32   0   3      114.39      118.88     15.15 o 
  34   0   3       54.20       51.31      8.55 o 
  36   0   3       87.72       97.56     12.87 o 
  38   0   3       48.45       38.81      7.49 o 
  40   0   3       92.23       57.67     17.06 o 
  42   0   3        2.05        7.68      8.85 o 
   1   1   3      497.33      516.29      7.24 o 
   2   1   3     5629.74     5729.20     72.80 o 
   3   1   3       38.83       30.08      2.65 o 
   4   1   3      607.37      588.75      8.87 o 
   5   1   3        0.04        0.21      1.09 o 
   6   1   3      545.16      522.15      7.59 o 
   7   1   3      784.46      819.72     10.37 o 
   8   1   3     1609.33     1574.85     17.56 o 
   9   1   3       11.10       12.31      1.64 o 
  10   1   3      272.83      272.57      7.60 o 
  11   1   3     1613.95     1691.98     21.99 o 
  12   1   3      605.57      675.49     11.17 o 
  13   1   3      328.99      306.42     11.42 o 
  14   1   3     1027.60     1004.60     15.90 o 
  15   1   3       57.03       72.92     11.09 o 
  16   1   3      810.70      735.65     16.83 o 
  17   1   3       14.07       30.94     12.16 o 
  18   1   3      568.01      565.51     11.32 o 
  19   1   3      305.79      320.71     15.23 o 
  20   1   3      468.49      457.91     11.30 o 
  21   1   3       62.37       72.66      6.63 o 
  22   1   3      316.61      315.29      8.41 o 
  23   1   3      634.21      615.62     12.68 o 
  24   1   3      985.79      964.15     20.64 o 
  25   1   3      415.67      426.18     11.48 o 
  26   1   3      339.57      331.58     10.59 o 
  27   1   3       43.82       31.43      4.61 o 
  28   1   3      463.64      425.39     13.27 o 
  29   1   3       82.29       69.07      5.74 o 
  30   1   3      124.12      126.11     10.25 o 
  31   1   3       36.83       30.19      4.56 o 
  32   1   3       99.90      103.14      9.86 o 
  33   1   3       87.65       87.60     13.11 o 
  34   1   3       13.77       11.65      3.48 o 
  35   1   3      111.81       73.41     12.48 o 
  36   1   3       38.67       32.85      6.99 o 
  37   1   3       27.77       42.59     16.12 o 
  38   1   3      144.34      154.85     12.52 o 
  39   1   3       18.18       31.75     10.79 o 
  40   1   3       46.35       41.48      9.98 o 
  41   1   3        3.19       -2.17      5.57 o 
  42   1   3       32.73       32.90      9.00 o 
   1   2   3     2420.78     2377.24     26.12 o 
   2   2   3      142.64      158.21      6.52 o 
   3   2   3      462.46      476.21      8.32 o 
   4   2   3     3273.72     3327.04     48.74 o 
   5   2   3      656.99      700.92     11.68 o 
   6   2   3      228.00      246.08      8.53 o 
   7   2   3       13.83       14.80      2.56 o 
   8   2   3      189.28      199.98      7.02 o 
   9   2   3     1158.82     1179.11     18.79 o 
  10   2   3       68.18       60.86      3.50 o 
  11   2   3     1012.25     1016.05     14.99 o 
  12   2   3       16.31       16.35      2.22 o 
  13   2   3      193.18      178.11      5.38 o 
  14   2   3      719.19      722.72      9.88 o 
  15   2   3       22.99       21.79      1.75 o 
  16   2   3       13.61       13.97      1.32 o 
  17   2   3       45.36       48.01      5.66 o 
  18   2   3       35.80       32.60      5.06 o 
  19   2   3      300.06      283.95     12.43 o 
  20   2   3       14.57       10.59      4.03 o 
  21   2   3      918.03      914.76     23.97 o 
  22   2   3       62.42       57.75      6.31 o 
  23   2   3      468.59      489.57     15.62 o 
  24   2   3       69.55       58.49      6.39 o 
  25   2   3       51.48       49.08      5.95 o 
  26   2   3      172.16      149.85      8.85 o 
  27   2   3        3.54        4.98      3.25 o 
  28   2   3      119.18      119.82     13.66 o 
  29   2   3       17.54       10.14      4.62 o 
  30   2   3        1.45        0.52      3.70 o 
  31   2   3      118.57       87.90     36.58 o 
  32   2   3      100.96       73.84     20.45 o 
  33   2   3      152.40      150.18     16.67 o 
  34   2   3       12.33        8.12      8.76 o 
  35   2   3      203.28      224.57     19.77 o 
  36   2   3       57.10       24.73     11.32 o 
  37   2   3      154.71      100.57     49.25 o 
  38   2   3       90.58       52.53     22.92 o 
  39   2   3       95.24       70.02     89.72 o 
   1   3   3     1069.34     1020.26     36.30 o 
   2   3   3      689.12      673.79     12.26 o 
   3   3   3     1241.61     1160.99     50.92 o 
   4   3   3      241.13      245.01     13.96 o 
   5   3   3      111.54      119.15      6.60 o 
   6   3   3      380.08      380.37     11.85 o 
   7   3   3      216.76      227.04      9.26 o 
   8   3   3        0.84        0.94      1.49 o 
   9   3   3      802.43      805.67     14.51 o 
  10   3   3       36.15       32.67      3.73 o 
  11   3   3      368.14      379.05      9.90 o 
  12   3   3       41.90       42.29      3.65 o 
  13   3   3      994.58      996.13     18.15 o 
  14   3   3      243.37      246.68      9.33 o 
  15   3   3      469.54      484.67     11.26 o 
  16   3   3       21.63       21.57      3.16 o 
  17   3   3      164.52      184.20      7.12 o 
  18   3   3       41.97       38.79      3.43 o 
  19   3   3       41.10       34.33      2.91 o 
  20   3   3       14.09       11.02      1.88 o 
  21   3   3      132.38      128.58     10.24 o 
  22   3   3       35.74       30.75      6.36 o 
  23   3   3      112.89      118.80      8.78 o 
  24   3   3        0.82        1.26      5.84 o 
  25   3   3      118.22      120.99     15.86 o 
  26   3   3        6.67        6.68      6.81 o 
  27   3   3        7.53       -3.95      4.94 o 
  28   3   3       42.39       31.23      9.88 o 
  29   3   3      122.29       85.26     18.59 o 
  30   3   3       36.94       22.96      9.28 o 
  31   3   3        2.62        3.50      8.21 o 
  32   3   3       38.33       18.35     10.86 o 
  33   3   3       49.46       29.89     12.20 o 
  34   3   3        1.40        0.78      5.79 o 
  35   3   3       33.42       26.63     11.26 o 
   1   4   3       37.03       28.77      5.01 o 
   2   4   3        1.03        0.56      1.30 o 
   3   4   3        2.61        4.58      2.98 o 
   4   4   3       49.77       48.47      4.45 o 
   5   4   3       34.30       30.79      5.24 o 
   6   4   3       72.07       74.43      6.03 o 
   7   4   3       23.45       16.03      4.42 o 
   8   4   3      201.19      202.34     10.62 o 
   9   4   3      200.97      206.09     12.57 o 
  10   4   3       34.07       35.12      5.67 o 
  11   4   3      122.28      133.58      7.75 o 
  12   4   3      274.05      299.51     17.59 o 
  13   4   3      111.86      122.99     11.98 o 
  14   4   3       50.51       40.63      5.56 o 
  15   4   3       22.15       11.32      6.45 o 
  16   4   3      309.00      319.58     21.67 o 
  17   4   3       46.91       40.52     10.15 o 
  18   4   3        5.28        3.79      6.31 o 
  19   4   3        0.95       -1.25      6.06 o 
  20   4   3       37.86       40.44      9.41 o 
  21   4   3       14.25       18.15      7.99 o 
  22   4   3       10.33       15.41      8.13 o 
  23   4   3       82.93       81.98     17.03 o 
  24   4   3       18.67       14.33      7.05 o 
  25   4   3       58.03       46.65      9.63 o 
  26   4   3      183.68      144.73     21.81 o 
  27   4   3      123.68       74.36     16.77 o 
   1   5   3        0.01        1.35      6.49 o 
   2   5   3        5.14        2.19      5.93 o 
   3   5   3        0.38        1.46      4.55 o 
   4   5   3       31.02       33.36     10.14 o 
   5   5   3        0.12       -1.33      8.69 o 
   6   5   3       28.61       47.86     11.73 o 
   7   5   3        0.13       12.79      8.33 o 
   8   5   3        0.80        1.57      9.13 o 
   9   5   3       68.28      184.57    102.09 o 
  10   5   3        9.94       13.61      7.09 o 
  11   5   3        1.14       23.08      9.18 o 
   0   0   4     1178.99     1190.02     31.24 o 
   2   0   4     1474.90     1437.95     25.86 o 
   4   0   4      600.74      595.85     14.43 o 
   6   0   4      259.86      255.54      7.04 o 
   8   0   4     2775.02     2690.05     40.21 o 
  10   0   4     2374.82     2525.53     37.24 o 
  12   0   4     1430.46     1441.99     21.84 o 
  14   0   4     3487.65     3598.74     56.15 o 
  16   0   4       24.04       18.60      6.19 o 
  18   0   4      341.81      326.39     13.39 o 
  20   0   4      810.74      779.77     20.22 o 
  22   0   4      465.15      439.82     17.17 o 
  24   0   4     1152.82     1086.34     32.20 o 
  26   0   4      371.25      386.81     19.90 o 
  28   0   4       73.33       67.94      8.25 o 
  30   0   4       50.91       41.81      7.59 o 
  32   0   4      497.94      487.55     22.99 o 
  34   0   4      439.63      467.53     20.48 o 
  36   0   4       63.35       73.41     11.07 o 
  38   0   4       21.46       29.27      9.15 o 
  40   0   4       64.02       41.40     17.06 o 
  42   0   4       68.42       48.89     16.17 o 
   0   1   4     2423.56     2426.62     35.83 o 
   1   1   4       84.66      111.72      6.82 o 
   2   1   4     3927.60     3841.12     47.71 o 
   3   1   4     1081.61     1104.37     14.75 o 
   4   1   4     1048.79     1050.34     13.97 o 
   5   1   4      158.12      186.87      5.06 o 
   6   1   4      416.83      391.66      8.21 o 
   7   1   4      745.50      716.08     10.77 o 
   8   1   4     2271.55     2304.48     27.00 o 
   9   1   4     1341.76     1367.23     17.78 o 
  10   1   4     1075.59     1032.31     12.96 o 
  11   1   4       10.87       17.12      1.99 o 
  12   1   4     3988.28     4067.84     49.89 o 
  13   1   4      352.80      365.21      8.56 o 
  14   1   4      349.49      346.96     15.41 o 
  15   1   4      300.08      343.18     27.49 o 
  16   1   4       58.87       85.87     10.02 o 
  17   1   4      376.37      369.29     10.71 o 
  18   1   4      322.90      331.89     20.48 o 
  19   1   4      323.47      309.56     10.08 o 
  20   1   4      504.07      476.79     12.07 o 
  21   1   4      211.74      210.15      8.13 o 
  22   1   4      232.37      215.51     10.55 o 
  23   1   4      365.40      373.43     12.12 o 
  24   1   4     1618.30     1544.36     28.50 o 
  25   1   4      641.86      627.10     15.60 o 
  26   1   4      154.70      170.38      9.05 o 
  27   1   4      289.98      270.18      9.66 o 
  28   1   4      205.65      184.81      8.88 o 
  29   1   4       80.45       84.68      6.80 o 
  30   1   4       39.45       40.60      5.33 o 
  31   1   4       99.70       96.12      7.79 o 
  32   1   4       89.98       78.19      7.14 o 
  33   1   4       51.58       48.85      6.12 o 
  34   1   4      329.81      352.52     13.48 o 
  35   1   4       46.97       47.09      6.10 o 
  36   1   4       71.64       64.84      8.29 o 
  37   1   4       59.75       45.39      7.46 o 
  38   1   4        0.56       18.76     13.78 o 
  39   1   4      155.33      167.50     19.65 o 
  40   1   4       68.22       67.20     15.99 o 
  41   1   4      127.12      126.19     17.72 o 
   0   2   4     8015.50     8603.38    166.59 o 
   1   2   4      743.59      806.56     14.99 o 
   2   2   4      131.56      121.16      4.14 o 
   3   2   4      165.21      151.58      4.88 o 
   4   2   4     1232.45     1293.68     17.81 o 
   5   2   4      101.85      108.55      5.89 o 
   6   2   4      469.05      480.31     10.02 o 
   7   2   4      235.18      221.75      5.81 o 
   8   2   4      199.46      190.33      8.66 o 
   9   2   4      131.77      124.84      5.67 o 
  10   2   4      924.43      898.90     15.36 o 
  11   2   4       52.70       48.31      3.61 o 
  12   2   4      613.05      598.96     11.42 o 
  13   2   4       72.71       77.40      3.24 o 
  14   2   4       85.57       91.88      3.16 o 
  15   2   4      162.77      150.02      5.11 o 
  16   2   4      883.25      879.72     17.03 o 
  17   2   4      329.16      286.28     15.34 o 
  18   2   4      101.44       98.57      7.91 o 
  19   2   4      654.33      634.32     19.16 o 
  20   2   4      584.53      564.90     19.07 o 
  21   2   4       27.42       23.13      5.35 o 
  22   2   4      569.08      574.25     18.31 o 
  23   2   4      122.40      111.28      9.75 o 
  24   2   4      286.99      268.03     23.56 o 
  25   2   4       30.56       25.07      5.38 o 
  26   2   4       33.19       31.34      5.66 o 
  27   2   4      106.88      120.39     15.92 o 
  28   2   4       11.89       11.61      4.58 o 
  29   2   4      106.47      108.72     22.28 o 
  30   2   4       43.34       29.38      6.56 o 
  31   2   4       42.43       29.84      6.79 o 
  32   2   4       52.94       36.80     14.17 o 
  33   2   4       11.66        9.53      7.19 o 
  34   2   4       27.34       12.48      9.82 o 
  35   2   4      126.34       77.13     29.31 o 
  36   2   4       16.06       21.83     10.34 o 
  37   2   4       17.24       19.00     12.15 o 
  38   2   4       22.20       27.17     10.89 o 
  39   2   4      108.94      189.94     31.95 o 
   0   3   4      119.86      105.05      7.39 o 
   1   3   4      247.69      236.01      6.98 o 
   2   3   4      438.12      433.84      9.07 o 
   3   3   4      221.69      192.36      8.63 o 
   4   3   4      114.79      120.66      6.10 o 
   5   3   4      768.27      734.55     16.07 o 
   6   3   4      321.56      300.78      9.94 o 
   7   3   4      365.15      366.83      9.51 o 
   8   3   4      184.03      180.92      6.75 o 
   9   3   4        8.36        6.48      2.58 o 
  10   3   4      233.85      233.52      8.46 o 
  11   3   4      247.69      252.84      8.26 o 
  12   3   4        3.58        3.32      2.11 o 
  13   3   4      185.67      178.03      7.26 o 
  14   3   4      621.01      608.75     13.94 o 
  15   3   4      394.30      414.52     10.04 o 
  16   3   4        9.10        7.50      2.41 o 
  17   3   4      194.23      197.06      6.85 o 
  18   3   4      157.90      152.73      5.61 o 
  19   3   4       83.64       77.77      3.52 o 
  20   3   4       35.41       29.25      6.09 o 
  21   3   4      112.95      113.96     10.96 o 
  22   3   4      219.51      207.97     12.91 o 
  23   3   4       26.02       21.10      4.97 o 
  24   3   4       25.35       22.94      6.29 o 
  25   3   4      175.84      191.84     12.61 o 
  26   3   4      123.09      132.89     11.42 o 
  27   3   4       24.89       22.59      6.29 o 
  28   3   4        5.55        1.93      5.39 o 
  29   3   4       64.33       56.43     13.84 o 
  30   3   4        0.03       -6.97      8.08 o 
  31   3   4       99.46       94.07     22.66 o 
  32   3   4       16.48       10.76      7.98 o 
  33   3   4       20.52       23.11     14.62 o 
  34   3   4        4.09        3.21      5.78 o 
   0   4   4      255.56      231.00     20.56 o 
   1   4   4        9.25        7.85      4.04 o 
   2   4   4       78.41       81.50      5.18 o 
   3   4   4       45.29       36.11      4.25 o 
   4   4   4      237.73      224.30      9.03 o 
   5   4   4       14.52       19.02      3.96 o 
   6   4   4       78.53       71.36      6.18 o 
   7   4   4       73.45       56.64      5.27 o 
   8   4   4       94.17       79.38      7.10 o 
   9   4   4      189.94      175.91      9.24 o 
  10   4   4      292.45      297.29     11.95 o 
  11   4   4      193.38      205.10     11.48 o 
  12   4   4      477.86      467.47     16.89 o 
  13   4   4      144.10      156.31      7.44 o 
  14   4   4        2.65       -0.27      2.75 o 
  15   4   4       24.41       19.14      4.29 o 
  16   4   4       10.81        4.44      5.73 o 
  17   4   4        2.07        1.05      4.76 o 
  18   4   4       39.88       30.39      9.66 o 
  19   4   4       50.83       33.66     10.50 o 
  20   4   4       58.91       48.91     14.03 o 
  21   4   4       42.78       33.86     12.69 o 
  22   4   4       27.90       22.63      9.37 o 
  23   4   4       11.57        9.70      7.41 o 
  24   4   4       44.09       44.77     12.75 o 
  25   4   4       42.99       33.17      9.69 o 
  26   4   4       33.22       27.13      9.36 o 
   0   5   4      160.62      179.30     25.20 o 
   1   5   4        5.34        3.88      5.73 o 
   2   5   4       28.75       29.14      7.95 o 
   3   5   4       19.56       10.41      6.29 o 
   4   5   4       20.62       13.16      6.18 o 
   5   5   4       11.27       20.87      7.18 o 
   6   5   4       16.36       17.27      6.24 o 
   7   5   4       35.83       46.96      9.94 o 
   8   5   4       58.33       65.63      9.48 o 
   9   5   4        4.58       13.52      6.06 o 
   2   0   5     2857.78     2845.43     53.30 o 
   4   0   5     1154.85     1145.88     22.23 o 
   6   0   5     6135.77     6340.80    109.35 o 
   8   0   5     2705.65     2797.27     42.67 o 
  10   0   5     1063.43     1161.94     19.18 o 
  12   0   5      673.84      688.89     13.14 o 
  14   0   5     1374.19     1416.92     23.15 o 
  16   0   5     2609.93     2573.83     45.77 o 
  18   0   5      760.43      752.40     21.25 o 
  20   0   5      286.09      285.52     16.56 o 
  22   0   5       81.63       74.88      7.49 o 
  24   0   5      443.93      413.05     25.73 o 
  26   0   5     1210.00     1139.46     37.26 o 
  28   0   5      953.18      984.53     31.13 o 
  30   0   5     1201.29     1206.77     58.52 o 
  32   0   5      121.78      148.16     25.37 o 
  34   0   5        4.08        0.87      4.60 o 
  36   0   5       43.22       59.04     16.39 o 
  38   0   5      203.55      260.44     16.91 o 
  40   0   5      265.40      286.02     21.57 o 
   1   1   5      525.82      527.37      8.51 o 
   2   1   5     1267.23     1320.46     16.96 o 
   3   1   5      458.97      477.55      8.53 o 
   4   1   5     1575.55     1584.98     20.44 o 
   5   1   5      480.92      521.01      8.39 o 
   6   1   5     1157.24     1192.74     15.07 o 
   7   1   5      312.91      334.83      6.34 o 
   8   1   5      903.98      894.56     12.44 o 
   9   1   5       25.23       24.11      2.37 o 
  10   1   5      153.94      135.00      4.42 o 
  11   1   5      412.63      398.58      7.55 o 
  12   1   5      167.01      174.42      4.82 o 
  13   1   5      133.42      126.60      3.78 o 
  14   1   5      130.42      138.70      3.54 o 
  15   1   5       62.03       72.44      3.22 o 
  16   1   5      255.22      250.69      5.53 o 
  17   1   5      168.12      219.11     49.28 o 
  18   1   5     1461.66     1402.89     26.66 o 
  19   1   5      130.40      132.46     12.39 o 
  20   1   5      175.15      180.58     11.31 o 
  21   1   5       33.65       36.13      4.60 o 
  22   1   5       28.21       24.60      4.19 o 
  23   1   5       20.44       19.04      3.95 o 
  24   1   5      355.63      349.62     13.48 o 
  25   1   5       25.10       25.73      5.61 o 
  26   1   5       39.24       44.21      6.05 o 
  27   1   5      174.12      168.43      9.08 o 
  28   1   5       55.54       53.66      5.64 o 
  29   1   5       11.81       11.29      3.92 o 
  30   1   5      144.55      149.05      9.00 o 
  31   1   5       56.08       53.18      6.36 o 
  32   1   5       32.77       30.53      6.01 o 
  33   1   5       43.14       46.10      5.47 o 
  34   1   5       92.16       87.61      8.00 o 
  35   1   5       65.88       62.68      7.55 o 
  36   1   5       20.41       24.11      5.85 o 
  37   1   5       78.40       63.02      9.38 o 
  38   1   5       63.68       62.42     10.38 o 
  39   1   5       20.17       29.10      8.00 o 
  40   1   5       98.86      129.44     33.07 o 
  41   1   5        8.58       35.87     15.73 o 
   1   2   5      834.61      801.88     10.35 o 
   2   2   5      279.27      295.40      7.70 o 
   3   2   5      653.69      628.36     11.90 o 
   4   2   5       72.94       66.39      4.07 o 
   5   2   5      122.95      123.69      5.36 o 
   6   2   5      378.24      386.28     12.90 o 
   7   2   5      314.04      316.20      9.42 o 
   8   2   5        6.37        4.82      2.41 o 
   9   2   5      466.79      473.01     10.51 o 
  10   2   5      253.26      238.02      7.00 o 
  11   2   5     1099.62     1064.05     16.35 o 
  12   2   5       94.29       95.75      5.12 o 
  13   2   5      563.61      542.66     11.17 o 
  14   2   5      107.32      115.10      7.57 o 
  15   2   5      558.35      542.53      8.81 o 
  16   2   5     1225.36     1193.01     15.96 o 
  17   2   5       80.60       76.93      8.25 o 
  18   2   5      273.22      258.18     13.25 o 
  19   2   5      224.40      208.62     11.44 o 
  20   2   5      301.27      279.01     15.88 o 
  21   2   5      415.65      402.18     16.33 o 
  22   2   5      403.54      376.87     18.20 o 
  23   2   5      231.41      224.92     13.23 o 
  24   2   5      113.32      103.63      9.46 o 
  25   2   5      514.73      489.34     22.23 o 
  26   2   5      194.60      183.13     13.57 o 
  27   2   5       86.30       90.37      9.75 o 
  28   2   5       44.40       42.50      7.07 o 
  29   2   5       89.41       82.45      9.23 o 
  30   2   5       14.93       11.71      4.64 o 
  31   2   5       16.58       12.42      5.72 o 
  32   2   5       17.45       19.97      5.78 o 
  33   2   5       57.82       73.97     14.54 o 
  34   2   5        1.37       10.33      8.99 o 
  35   2   5       32.37       38.81     12.11 o 
  36   2   5        3.74       12.94     12.93 o 
  37   2   5       18.23       24.87     11.11 o 
  38   2   5       67.86       80.93     32.95 o 
   1   3   5      258.40      248.87      9.01 o 
   2   3   5      210.65      201.37      6.14 o 
   3   3   5      532.02      516.63     12.48 o 
   4   3   5        6.50        9.35      2.69 o 
   5   3   5       68.04       60.60      5.60 o 
   6   3   5      253.02      234.41      9.43 o 
   7   3   5      336.44      322.85     11.64 o 
   8   3   5       51.49       47.40      5.66 o 
   9   3   5      477.01      474.93     13.98 o 
  10   3   5       26.68       25.34      3.57 o 
  11   3   5      553.50      546.14     12.45 o 
  12   3   5      192.75      203.48      7.89 o 
  13   3   5       53.02       59.88      5.15 o 
  14   3   5      412.09      389.81     10.53 o 
  15   3   5      108.69      117.61      6.01 o 
  16   3   5        0.11       -1.11      1.66 o 
  17   3   5      228.30      216.45      6.72 o 
  18   3   5      221.39      215.16      5.78 o 
  19   3   5      470.07      478.20     21.24 o 
  20   3   5       63.10       60.35      8.63 o 
  21   3   5      472.16      503.14     22.61 o 
  22   3   5       16.32       17.75      6.37 o 
  23   3   5      159.67      163.08     15.65 o 
  24   3   5      177.79      189.52     15.90 o 
  25   3   5      153.93      155.34     13.92 o 
  26   3   5        5.43        4.75      4.47 o 
  27   3   5      106.60      111.28      9.89 o 
  28   3   5       21.77       16.70      6.31 o 
  29   3   5       19.31        9.04     10.41 o 
  30   3   5       55.43       45.54     12.30 o 
  31   3   5      156.67      193.15     52.41 o 
  32   3   5        2.96       -3.45      5.58 o 
  33   3   5       88.47       64.22     17.83 o 
   1   4   5       54.29       57.71      8.75 o 
   2   4   5        2.57        3.46      2.75 o 
   3   4   5      312.39      300.33     10.77 o 
   4   4   5      461.65      429.09     17.78 o 
   5   4   5      178.68      172.51      8.73 o 
   6   4   5      249.78      267.79     15.85 o 
   7   4   5       91.32       71.46      6.44 o 
   8   4   5      259.66      233.97     12.29 o 
   9   4   5       15.39       18.28      3.88 o 
  10   4   5      189.54      197.97     14.52 o 
  11   4   5       60.32       56.02      6.70 o 
  12   4   5       22.81       19.55      4.28 o 
  13   4   5      161.04      172.61     10.74 o 
  14   4   5      231.71      219.68     16.84 o 
  15   4   5      158.89      137.48     13.59 o 
  16   4   5       48.79       42.83     22.31 o 
  17   4   5        0.44        1.82      5.09 o 
  18   4   5       95.10       63.95     18.44 o 
  19   4   5        5.47        3.86      6.03 o 
  20   4   5       18.20        8.12      6.68 o 
  21   4   5        2.56        0.48      5.93 o 
  22   4   5       17.57       10.06      7.44 o 
  23   4   5        7.51        3.67      6.14 o 
  24   4   5       31.82       16.16      8.37 o 
  25   4   5       29.21       20.05      9.63 o 
   1   5   5       21.88       18.93      6.84 o 
   2   5   5       15.23       17.45      8.26 o 
   3   5   5       21.63       21.24      7.29 o 
   4   5   5       48.45       61.83     10.72 o 
   5   5   5        9.11       25.69     11.86 o 
   0   0   6      640.97      657.64     22.81 o 
   2   0   6     1502.97     1524.89     32.63 o 
   4   0   6     2314.44     2422.21     46.49 o 
   6   0   6     1072.00     1104.12     22.47 o 
   8   0   6      692.98      810.04     13.49 o 
  10   0   6      240.55      258.40      8.27 o 
  12   0   6      415.44      403.50      9.41 o 
  14   0   6       43.35       39.52      4.05 o 
  16   0   6      390.69      378.91     10.30 o 
  18   0   6      394.46      410.43     11.14 o 
  20   0   6      253.40      221.12     12.82 o 
  22   0   6      192.15      184.79     12.33 o 
  24   0   6       89.45       85.07     10.14 o 
  26   0   6      127.82      145.63     36.92 o 
  28   0   6       23.29       17.83      6.11 o 
  30   0   6       15.54       12.75      5.46 o 
  32   0   6       69.87       66.19     11.62 o 
  34   0   6       12.39        9.02      6.29 o 
  36   0   6      211.00      260.49     20.06 o 
  38   0   6       42.00       66.64     25.41 o 
  40   0   6      178.44      160.38     16.89 o 
   0   1   6      303.52      283.88     10.36 o 
   1   1   6      365.98      400.51     10.82 o 
   2   1   6      301.78      357.89      8.17 o 
   3   1   6      973.48      971.78     14.28 o 
   4   1   6      315.97      333.40      7.75 o 
   5   1   6     2488.93     2557.78     32.53 o 
   6   1   6      145.85      173.18      5.66 o 
   7   1   6      185.85      191.25      7.91 o 
   8   1   6      738.97      695.74     11.56 o 
   9   1   6      470.51      435.37      8.99 o 
  10   1   6      466.71      451.29      8.46 o 
  11   1   6      264.78      276.12      6.46 o 
  12   1   6      385.45      397.52      8.13 o 
  13   1   6      695.28      695.12     11.93 o 
  14   1   6     1716.58     1683.18     23.41 o 
  15   1   6      189.02      191.44      5.12 o 
  16   1   6       80.85       86.71      3.77 o 
  17   1   6     1594.04     1544.22     20.50 o 
  18   1   6      519.67      499.55      9.02 o 
  19   1   6      664.93      645.39     15.51 o 
  20   1   6      119.62      142.28     18.65 o 
  21   1   6      137.98      171.44     20.39 o 
  22   1   6      615.38      596.43     17.52 o 
  23   1   6      109.61      124.93     18.51 o 
  24   1   6      217.79      220.99     11.35 o 
  25   1   6      399.88      398.78     16.00 o 
  26   1   6      108.32       87.33      8.89 o 
  27   1   6      449.12      443.39     15.13 o 
  28   1   6      128.58      153.80     14.17 o 
  29   1   6      170.24      188.04     12.24 o 
  30   1   6        2.32        3.59      3.05 o 
  31   1   6       40.37       38.08      5.93 o 
  32   1   6      176.88      182.28     12.00 o 
  33   1   6       50.39       70.45     16.12 o 
  34   1   6       88.90       96.28     13.33 o 
  35   1   6       35.81       26.84      6.92 o 
  36   1   6      123.83      104.31     10.75 o 
  37   1   6       51.54       37.23      6.32 o 
  38   1   6       19.56       10.48      8.64 o 
  39   1   6      110.81      107.43     18.20 o 
  40   1   6       26.31       37.89     15.20 o 
   0   2   6        4.20        2.14      1.78 o 
   1   2   6       90.41       77.65      4.39 o 
   2   2   6      144.59      137.62      5.32 o 
   3   2   6      173.65      168.77      5.83 o 
   4   2   6       98.31       99.76      5.14 o 
   5   2   6      916.70      887.54     14.62 o 
   6   2   6      240.88      253.84      8.26 o 
   7   2   6      534.16      498.62     10.85 o 
   8   2   6      194.08      204.89      7.27 o 
   9   2   6      346.70      329.57      8.95 o 
  10   2   6      571.75      576.12     14.54 o 
  11   2   6      173.12      159.84      6.18 o 
  12   2   6      161.33      165.67      6.30 o 
  13   2   6      255.19      238.22      7.79 o 
  14   2   6      100.23      101.39      5.34 o 
  15   2   6      862.88      823.68     15.10 o 
  16   2   6     1059.21     1006.36     20.64 o 
  17   2   6      495.14      479.93     12.70 o 
  18   2   6       37.46       33.04      6.33 o 
  19   2   6      115.79      113.72     10.06 o 
  20   2   6       61.73       50.25      8.05 o 
  21   2   6      265.19      251.03     14.21 o 
  22   2   6      729.14      704.85     24.21 o 
  23   2   6       83.31       80.92      9.79 o 
  24   2   6       66.34       57.96      8.03 o 
  25   2   6       13.04       13.08      4.67 o 
  26   2   6      405.15      392.65     18.80 o 
  27   2   6      243.33      225.72     15.18 o 
  28   2   6       15.39       10.60      5.51 o 
  29   2   6      350.21      382.51     17.50 o 
  30   2   6        0.37       -0.08      2.91 o 
  31   2   6       75.38       91.14     15.66 o 
  32   2   6       52.31       55.73      8.71 o 
  33   2   6       73.14       80.60     14.73 o 
  34   2   6        8.34       35.32     21.76 o 
  35   2   6       42.01       33.67     10.86 o 
  36   2   6       44.71       56.41     14.99 o 
  37   2   6       53.05       83.15     36.26 o 
   0   3   6       17.03       17.06      3.20 o 
   1   3   6      133.83      130.80      7.55 o 
   2   3   6      186.32      178.02      7.34 o 
   3   3   6      415.39      400.04     12.90 o 
   4   3   6      130.18      134.59      7.35 o 
   5   3   6      448.74      454.92     12.42 o 
   6   3   6       94.19       90.55      5.45 o 
   7   3   6      509.14      512.68     16.97 o 
   8   3   6      323.06      309.58     11.37 o 
   9   3   6      737.57      756.81     20.03 o 
  10   3   6      161.58      161.92      9.34 o 
  11   3   6      139.59      134.51      9.66 o 
  12   3   6      253.21      249.93      7.84 o 
  13   3   6      337.59      332.77      9.75 o 
  14   3   6        0.11        0.75      2.27 o 
  15   3   6      319.38      315.40      9.39 o 
  16   3   6      102.02      100.04      5.16 o 
  17   3   6      261.07      262.79      7.83 o 
  18   3   6       49.90       60.00      6.02 o 
  19   3   6      261.93      258.57     14.38 o 
  20   3   6       97.36       83.95      9.25 o 
  21   3   6      220.81      243.98     13.77 o 
  22   3   6       34.03       25.42      6.60 o 
  23   3   6       86.88       77.18      9.73 o 
  24   3   6       85.22       88.76     10.83 o 
  25   3   6       11.17       10.94      5.93 o 
  26   3   6       55.54       56.29      8.39 o 
  27   3   6      141.18      179.95     23.58 o 
  28   3   6       35.32       29.75      8.69 o 
  29   3   6       38.31       34.73      7.24 o 
  30   3   6       23.57       19.86     11.27 o 
  31   3   6        1.78        0.89      7.83 o 
  32   3   6       10.97       21.69     12.30 o 
   0   4   6        2.61       10.61      9.00 o 
   1   4   6        3.51        2.62      5.98 o 
   2   4   6      132.05      151.88     17.97 o 
   3   4   6      317.00      318.91     17.32 o 
   4   4   6      114.95       70.76     16.63 o 
   5   4   6      317.97      304.67     11.39 o 
   6   4   6       14.53       12.56      3.84 o 
   7   4   6       34.30       37.40      5.34 o 
   8   4   6       63.63       55.13      6.28 o 
   9   4   6      290.61      283.91     12.01 o 
  10   4   6        2.83        3.93      3.08 o 
  11   4   6       25.12       20.62      4.32 o 
  12   4   6        7.69        7.01      3.95 o 
  13   4   6        2.82        0.62      3.36 o 
  14   4   6      198.90      182.82     16.51 o 
  15   4   6      105.47      104.99     29.95 o 
  16   4   6        5.26        7.94      5.79 o 
  17   4   6       97.55       68.09     11.49 o 
  18   4   6       18.00       10.43      7.26 o 
  19   4   6       58.86       40.81     13.06 o 
  20   4   6       99.68       62.65     13.06 o 
  21   4   6       12.00        5.57      9.27 o 
  22   4   6      151.03      118.60     23.73 o 
  23   4   6       10.21        9.12      9.21 o 
  24   4   6       26.47       27.33     18.55 o 
   2   0   7      730.90      796.11     20.71 o 
   4   0   7     6058.14     6432.66    142.92 o 
   6   0   7      417.82      397.72     13.37 o 
   8   0   7     1072.43     1072.40     25.60 o 
  10   0   7      720.31      747.97     20.07 o 
  12   0   7      169.76      188.97      7.94 o 
  14   0   7     1802.07     1771.15     30.75 o 
  16   0   7     1323.68     1262.25     32.37 o 
  18   0   7      993.91      961.52     20.75 o 
  20   0   7     2579.29     2534.41     72.96 o 
  22   0   7       51.75       57.19      8.16 o 
  24   0   7      176.11      159.49     12.63 o 
  26   0   7      386.77      381.91     46.01 o 
  28   0   7      255.54      259.95     30.51 o 
  30   0   7      162.89      186.13     14.49 o 
  32   0   7       19.64       13.87      7.57 o 
  34   0   7       50.08       45.85      9.82 o 
  36   0   7       31.20       48.29     11.66 o 
  38   0   7      156.41      137.57     69.25 o 
   1   1   7      554.10      540.07     11.84 o 
   2   1   7      154.31      155.09      6.20 o 
   3   1   7      186.93      188.69      8.14 o 
   4   1   7      592.84      588.72     13.60 o 
   5   1   7      264.21      281.98      7.34 o 
   6   1   7      472.65      496.05     36.51 o 
   7   1   7      369.89      458.29     51.73 o 
   8   1   7      256.56      240.89      6.77 o 
   9   1   7      539.36      552.95     11.13 o 
  10   1   7       77.33       80.07      4.39 o 
  11   1   7      553.16      574.96     11.39 o 
  12   1   7        4.50        8.93      2.30 o 
  13   1   7      102.34       90.46      6.62 o 
  14   1   7      680.41      637.98     11.96 o 
  15   1   7      327.95      316.68     13.85 o 
  16   1   7      577.37      565.67     12.95 o 
  17   1   7      276.21      264.70      6.98 o 
  18   1   7      484.70      434.14      8.47 o 
  19   1   7      775.22      775.43     12.66 o 
  20   1   7      202.74      189.37      4.85 o 
  21   1   7      234.31      190.40     11.52 o 
  22   1   7      160.64      146.25     10.52 o 
  23   1   7      165.24      153.47     10.55 o 
  24   1   7      108.88      105.56      7.01 o 
  25   1   7      193.71      188.81      9.11 o 
  26   1   7      254.35      265.84     11.77 o 
  27   1   7       16.34       12.27      4.70 o 
  28   1   7       60.39       52.95      6.76 o 
  29   1   7      123.28      124.10     13.66 o 
  30   1   7      287.62      315.61     15.04 o 
  31   1   7       65.99       61.86      8.73 o 
  32   1   7       52.16       52.66      8.14 o 
  33   1   7       31.69       34.53      6.33 o 
  34   1   7       45.48       46.59      7.22 o 
  35   1   7       48.03       42.59      8.84 o 
  36   1   7       17.63       20.20      7.06 o 
  37   1   7        8.08        4.49      4.95 o 
  38   1   7       93.45       72.63      9.22 o 
  39   1   7       42.73       32.86     20.05 o 
   1   2   7      821.00      786.98     16.74 o 
   2   2   7       29.41       34.73      3.31 o 
   3   2   7      254.95      243.64      7.98 o 
   4   2   7       96.09      111.55      5.25 o 
   5   2   7       92.68       92.87      5.62 o 
   6   2   7      653.00      650.28     12.91 o 
   7   2   7       35.66       34.98      3.83 o 
   8   2   7       44.43       44.16      3.98 o 
   9   2   7      273.77      229.21      8.17 o 
  10   2   7     1206.96     1195.04     21.65 o 
  11   2   7     1465.79     1413.05     23.53 o 
  12   2   7       41.38       34.48      3.96 o 
  13   2   7      180.56      182.28      6.99 o 
  14   2   7      169.91      170.97      7.37 o 
  15   2   7      187.71      176.69      6.78 o 
  16   2   7      235.51      225.77      9.02 o 
  17   2   7       18.54       16.44      2.78 o 
  18   2   7       24.89       18.52      2.54 o 
  19   2   7       23.33       21.81      5.24 o 
  20   2   7      158.65      150.50     14.32 o 
  21   2   7      290.16      279.51     15.46 o 
  22   2   7       95.33       80.21      9.52 o 
  23   2   7      237.88      229.28     14.42 o 
  24   2   7       48.99       38.34      7.30 o 
  25   2   7      120.13      114.67     10.33 o 
  26   2   7       49.25       36.76      7.69 o 
  27   2   7       97.51       76.14     10.69 o 
  28   2   7        3.66        3.72      4.34 o 
  29   2   7      146.86      164.69     14.68 o 
  30   2   7       29.87       28.15      7.67 o 
  31   2   7       79.67       85.42     11.13 o 
  32   2   7       34.05       45.23      8.96 o 
  33   2   7      278.29      283.65     16.51 o 
  34   2   7       19.06        4.11      7.22 o 
  35   2   7       85.94       58.45     15.28 o 
  36   2   7        8.68       28.31     18.38 o 
   1   3   7      436.02      432.73     16.07 o 
   2   3   7       74.84       82.06      7.83 o 
   3   3   7      398.58      402.61     21.68 o 
   4   3   7        9.12        4.00      2.60 o 
   5   3   7       13.45       12.35      3.32 o 
   6   3   7       33.94       29.99      4.47 o 
   7   3   7      158.92      150.69      9.05 o 
   8   3   7      127.58      114.27      7.58 o 
   9   3   7      105.15      101.89      7.27 o 
  10   3   7        1.20        0.11      2.44 o 
  11   3   7      384.27      397.19     14.76 o 
  12   3   7      392.35      375.79     13.03 o 
  13   3   7      213.26      212.24      9.79 o 
  14   3   7       23.77       19.48      4.77 o 
  15   3   7      127.51      124.97      6.60 o 
  16   3   7       80.79       90.37      5.23 o 
  17   3   7       35.34       23.88      3.41 o 
  18   3   7       81.53       62.44     17.35 o 
  19   3   7       96.24       75.69      9.52 o 
  20   3   7      150.21      152.82     12.90 o 
  21   3   7       51.97       44.22      8.10 o 
  22   3   7        9.32        9.16      5.56 o 
  23   3   7      256.39      254.27     19.36 o 
  24   3   7      168.72      165.46     20.29 o 
  25   3   7      110.00      102.07     12.79 o 
  26   3   7       14.03       13.20      7.02 o 
  27   3   7       29.47       25.15      8.51 o 
  28   3   7       11.33       13.44      6.72 o 
  29   3   7        0.72        1.89      4.95 o 
  30   3   7        4.29        2.88      5.64 o 
  31   3   7        7.78        2.52      6.25 o 
   1   4   7       48.86       53.20     10.68 o 
   2   4   7      195.67      182.07     16.39 o 
   3   4   7       60.57       47.96     12.17 o 
   4   4   7        8.06       10.86      7.76 o 
   5   4   7       27.25       20.83      8.47 o 
   6   4   7       22.84       30.17      5.05 o 
   7   4   7       13.57       16.93      4.69 o 
   8   4   7      157.42      155.59     11.66 o 
   9   4   7       62.18       61.97      8.25 o 
  10   4   7       21.85       13.74      4.23 o 
  11   4   7      155.36      157.93      9.80 o 
  12   4   7       11.73       10.99      4.17 o 
  13   4   7       43.32       46.47      8.74 o 
  14   4   7        7.01       10.33      5.05 o 
  15   4   7       10.67       23.71      6.49 o 
  16   4   7        8.35       13.42      7.85 o 
  17   4   7        5.61       16.81      7.24 o 
  18   4   7      186.82      175.02     17.06 o 
  19   4   7       27.86       50.85     11.44 o 
  20   4   7        5.84       17.17     13.39 o 
  21   4   7      157.86      169.14     14.68 o 
  22   4   7       37.18       52.68     23.82 o 
   0   0   8     2262.10     2220.92     67.78 o 
   2   0   8      417.47      405.25     13.79 o 
   4   0   8      459.49      489.98     17.55 o 
   6   0   8       66.84       68.74      5.95 o 
   8   0   8     1033.02     1017.60     27.24 o 
  10   0   8     2102.86     2055.07     47.83 o 
  12   0   8      844.44      837.77     21.19 o 
  14   0   8      427.99      434.45     11.03 o 
  16   0   8     1920.46     1897.33     38.16 o 
  18   0   8      321.68      324.93     14.90 o 
  20   0   8     3870.76     3733.98     73.02 o 
  22   0   8      999.73      919.82     22.44 o 
  24   0   8      511.23      469.18     23.01 o 
  26   0   8       60.68       60.81      9.84 o 
  28   0   8       11.75        6.14      6.78 o 
  30   0   8      160.14      162.59     21.63 o 
  32   0   8      509.98      559.23     27.14 o 
  34   0   8      103.90       89.70     14.01 o 
  36   0   8      249.68      269.75     26.30 o 
  38   0   8        4.97       13.39     11.62 o 
   0   1   8     1329.85     1270.13     34.03 o 
   1   1   8       59.96       68.13      4.98 o 
   2   1   8     1434.32     1463.66     24.48 o 
   3   1   8      130.92      125.22      6.84 o 
   4   1   8      435.31      455.83     11.91 o 
   5   1   8     1266.22     1222.26     21.71 o 
   6   1   8      309.97      311.68     10.46 o 
   7   1   8      217.84      250.74      8.02 o 
   8   1   8     1493.31     1452.00     24.05 o 
   9   1   8      431.40      407.63     11.59 o 
  10   1   8     1118.59     1086.86     18.19 o 
  11   1   8       87.37       89.54      6.16 o 
  12   1   8     1285.82     1236.44     20.34 o 
  13   1   8      258.02      236.02      8.56 o 
  14   1   8       49.40       45.97      4.12 o 
  15   1   8      551.91      535.43     12.15 o 
  16   1   8       39.94       37.09      4.04 o 
  17   1   8      430.20      414.50     13.23 o 
  18   1   8      381.79      381.75     10.13 o 
  19   1   8      196.45      186.42      9.80 o 
  20   1   8      335.64      342.24     13.22 o 
  21   1   8      313.36      273.42      8.27 o 
  22   1   8      234.08      225.06     13.47 o 
  23   1   8       13.04        6.74      5.47 o 
  24   1   8      273.14      254.50     14.72 o 
  25   1   8      160.86      125.26     11.75 o 
  26   1   8       83.83       73.65     10.25 o 
  27   1   8       15.99       18.86      6.08 o 
  28   1   8       20.81       16.70      6.65 o 
  29   1   8       17.58        8.93      4.29 o 
  30   1   8      103.35       70.52     19.99 o 
  31   1   8      182.44      232.71     17.31 o 
  32   1   8      160.16      135.26     28.01 o 
  33   1   8       37.52       35.59      7.27 o 
  34   1   8       23.97       18.09      5.35 o 
  35   1   8       27.08       21.18      6.00 o 
  36   1   8       36.83       34.59      8.79 o 
  37   1   8        5.37       -1.90      3.82 o 
   0   2   8       79.27       76.92     10.17 o 
   1   2   8       62.10       63.86      5.85 o 
   2   2   8      106.95      103.39      6.58 o 
   3   2   8      241.84      220.60     10.23 o 
   4   2   8      299.50      291.46      9.64 o 
   5   2   8      745.71      697.18     16.12 o 
   6   2   8      366.57      358.26      9.69 o 
   7   2   8      441.57      420.10     11.79 o 
   8   2   8      165.53      159.85      8.48 o 
   9   2   8      136.38      135.90      7.06 o 
  10   2   8      221.16      225.60      9.17 o 
  11   2   8      327.39      317.29     10.45 o 
  12   2   8       92.02       83.99      5.87 o 
  13   2   8        0.62        0.84      2.13 o 
  14   2   8      607.37      589.76     13.09 o 
  15   2   8       33.17       31.62      3.92 o 
  16   2   8       55.59       50.42      5.04 o 
  17   2   8      181.02      182.11      8.63 o 
  18   2   8       22.74       19.15      2.94 o 
  19   2   8       72.64       77.59      4.60 o 
  20   2   8      137.16      131.56     12.67 o 
  21   2   8      168.40      161.84     15.02 o 
  22   2   8       69.69       70.44      9.64 o 
  23   2   8       21.51       24.08      7.50 o 
  24   2   8       75.31       68.64     10.24 o 
  25   2   8       32.47       26.04      6.70 o 
  26   2   8       29.69       26.50      7.96 o 
  27   2   8       55.10       55.58     10.26 o 
  28   2   8       15.94       15.51      6.61 o 
  29   2   8       84.94       85.66     10.23 o 
  30   2   8       61.89       56.60      9.86 o 
  31   2   8       88.32       76.13     11.12 o 
  32   2   8       24.58       25.31      9.25 o 
  33   2   8       40.57       49.51     10.77 o 
  34   2   8       88.41       88.67     12.38 o 
  35   2   8        2.26        5.86      6.60 o 
   0   3   8      170.60      183.41     14.67 o 
   1   3   8      119.35      114.69      9.27 o 
   2   3   8        7.97        8.39      3.77 o 
   3   3   8       10.42        9.13      2.94 o 
   4   3   8      198.37      179.46      8.87 o 
   5   3   8       65.35       50.68      7.19 o 
   6   3   8       56.96       41.03     11.20 o 
   7   3   8       26.92       28.02      4.35 o 
   8   3   8      126.06      117.08      7.21 o 
   9   3   8       25.69       22.90      4.83 o 
  10   3   8       17.22       15.99      3.76 o 
  11   3   8       24.43       20.16      3.94 o 
  12   3   8       79.94       60.76      6.62 o 
  13   3   8      109.07      105.25     12.62 o 
  14   3   8       16.58       15.60      4.27 o 
  15   3   8        9.63        3.98      3.10 o 
  16   3   8       11.51        8.71      2.82 o 
  17   3   8      128.22      121.65     12.39 o 
  18   3   8       17.34       14.08      6.39 o 
  19   3   8       52.73       52.95     12.17 o 
  20   3   8      114.46       87.24     13.60 o 
  21   3   8        5.59        0.59      6.40 o 
  22   3   8       10.94        9.99      6.66 o 
  23   3   8       28.66       18.34      7.51 o 
  24   3   8       15.71        5.60      7.03 o 
  25   3   8       22.30       21.86      8.36 o 
  26   3   8       24.56       32.58      9.09 o 
  27   3   8       70.37       88.13     11.98 o 
  28   3   8        4.61       31.24     16.45 o 
  29   3   8      148.65      157.83     15.49 o 
   0   4   8       79.25       52.44     20.45 o 
   1   4   8        4.98        4.88      6.04 o 
   2   4   8       57.95       43.12      9.47 o 
   3   4   8        8.05        7.61      5.64 o 
   4   4   8       57.40       55.92     10.16 o 
   5   4   8       53.99       53.57      9.83 o 
   6   4   8       25.27       16.22      6.75 o 
   7   4   8       89.99       86.71     12.09 o 
   8   4   8       63.09       66.48     11.19 o 
   9   4   8       10.03       15.78      8.79 o 
  10   4   8       28.65       25.94      4.63 o 
  11   4   8        3.24       10.33      6.46 o 
  12   4   8       79.54       61.03      6.76 o 
  13   4   8       23.54        9.64     13.68 o 
  14   4   8       28.75       42.53      7.40 o 
  15   4   8       24.92       35.29      8.13 o 
  16   4   8       64.29       67.60     10.69 o 
  17   4   8      174.65      154.38     15.62 o 
  18   4   8       28.37       28.22      7.74 o 
  19   4   8      202.13      216.48     15.10 o 
  20   4   8        0.18       17.40      8.29 o 
   2   0   9      375.29      347.32     18.03 o 
   4   0   9      895.34      852.89     23.91 o 
   6   0   9     3967.63     3904.99     93.85 o 
   8   0   9     1449.22     1420.16     38.67 o 
  10   0   9      242.43      227.36     11.41 o 
  12   0   9       18.85       23.65      4.75 o 
  14   0   9      260.59      264.20     14.16 o 
  16   0   9     1158.88     1180.22     32.68 o 
  18   0   9      759.61      727.35     19.23 o 
  20   0   9      376.78      382.62     14.67 o 
  22   0   9      484.26      458.19     16.39 o 
  24   0   9       93.21       69.28     10.51 o 
  26   0   9      238.97      236.59     37.40 o 
  28   0   9      142.50      128.48     15.05 o 
  30   0   9      191.04      124.98     43.78 o 
  32   0   9      123.95      147.50     76.88 o 
  34   0   9       91.78       58.18     24.89 o 
  36   0   9       44.06       24.10     13.25 o 
   1   1   9      137.48      134.40      7.88 o 
   2   1   9      240.04      242.71      9.20 o 
   3   1   9      119.90      128.25      6.94 o 
   4   1   9      376.19      345.45     11.57 o 
   5   1   9      410.25      390.75     12.14 o 
   6   1   9      374.57      339.45     10.76 o 
   7   1   9      408.21      400.53     14.44 o 
   8   1   9      688.51      639.48     16.51 o 
   9   1   9      114.09      110.09      6.60 o 
  10   1   9      167.63      171.68      6.16 o 
  11   1   9      530.61      504.43     12.84 o 
  12   1   9       17.19       14.35      3.93 o 
  13   1   9      141.34      146.14      7.70 o 
  14   1   9      132.69      139.68      6.71 o 
  15   1   9       29.56       45.16     13.26 o 
  16   1   9      350.38      332.67     10.84 o 
  17   1   9      323.09      303.56     13.35 o 
  18   1   9     2292.61     2224.66     36.38 o 
  19   1   9      226.84      235.84     21.38 o 
  20   1   9       59.54       66.47      5.51 o 
  21   1   9      162.75      169.91     11.32 o 
  22   1   9       94.36       99.48      9.09 o 
  23   1   9      231.92      231.11      6.87 o 
  24   1   9       89.00       61.14     15.09 o 
  25   1   9       67.46       68.43     12.27 o 
  26   1   9      170.76      133.16     22.46 o 
  27   1   9       35.87       22.50      7.93 o 
  28   1   9      256.12      255.64     27.44 o 
  29   1   9       33.44       34.34      9.08 o 
  30   1   9       86.34       78.50     10.85 o 
  31   1   9      185.77      191.88     23.83 o 
  32   1   9        7.30        2.01      5.52 o 
  33   1   9       98.93       82.55     11.44 o 
  34   1   9        8.93        1.35      5.78 o 
  35   1   9       41.82       67.68     15.46 o 
  36   1   9       10.74       29.45     10.97 o 
   1   2   9      209.85      216.45     10.30 o 
   2   2   9       95.48       96.12      7.24 o 
   3   2   9      553.94      534.20     16.41 o 
   4   2   9       89.18       91.63      7.75 o 
   5   2   9       48.62       57.64      5.15 o 
   6   2   9      251.43      255.93      7.99 o 
   7   2   9      799.81      765.97     16.29 o 
   8   2   9      256.65      261.18      9.96 o 
   9   2   9       64.83       60.60      5.78 o 
  10   2   9      476.62      448.48     14.34 o 
  11   2   9       50.46       42.83      4.54 o 
  12   2   9       89.27       85.28      5.98 o 
  13   2   9      344.72      337.68     11.34 o 
  14   2   9       45.42       41.84      4.85 o 
  15   2   9      186.54      190.27      8.19 o 
  16   2   9       78.47       71.62      5.48 o 
  17   2   9       20.74       15.95      3.75 o 
  18   2   9       70.49       67.31      6.14 o 
  19   2   9       59.44       65.79      6.71 o 
  20   2   9       50.77       49.81      9.03 o 
  21   2   9       72.42       67.47      9.54 o 
  22   2   9       22.98       16.69      7.82 o 
  23   2   9      257.78      271.24     19.89 o 
  24   2   9       18.32       17.60      7.89 o 
  25   2   9       72.11       73.51      9.74 o 
  26   2   9        6.72        5.10      6.40 o 
  27   2   9       12.95       14.65      7.24 o 
  28   2   9       59.40       45.45      9.78 o 
  29   2   9       36.82       34.26      9.61 o 
  30   2   9       53.08       39.29      9.27 o 
  31   2   9        2.69        0.61      5.38 o 
  32   2   9      149.86      148.82     20.37 o 
  33   2   9       51.23       68.80     19.15 o 
   1   3   9      141.17      173.15     17.44 o 
   2   3   9       72.52       63.47      8.02 o 
   3   3   9      131.51      127.65      9.52 o 
   4   3   9       65.00       56.28      8.35 o 
   5   3   9      126.48      107.24      8.93 o 
   6   3   9       50.51       45.41      5.51 o 
   7   3   9       80.54       60.86      7.43 o 
   8   3   9       48.41       39.02      5.09 o 
   9   3   9       90.28       91.92      7.61 o 
  10   3   9       42.65       33.29      4.77 o 
  11   3   9      283.14      274.91     10.58 o 
  12   3   9        9.57        8.84      3.51 o 
  13   3   9      198.86      207.37     11.35 o 
  14   3   9       73.34       67.05      8.87 o 
  15   3   9      120.04      105.86     11.92 o 
  16   3   9       26.59       34.65      6.79 o 
  17   3   9      102.99       91.10     11.70 o 
  18   3   9       15.94        9.28      5.99 o 
  19   3   9       22.46       20.86      5.90 o 
  20   3   9       53.32       46.65      8.27 o 
  21   3   9       97.44       88.26     10.33 o 
  22   3   9       44.31       29.85      7.95 o 
  23   3   9       46.56       36.66      9.30 o 
  24   3   9        8.54        8.85      6.40 o 
  25   3   9       85.20       64.61     10.43 o 
  26   3   9       14.09       19.23      6.98 o 
  27   3   9       60.96       63.56     11.34 o 
   1   4   9      129.94      108.54     12.26 o 
   2   4   9       65.69       42.59     10.02 o 
   3   4   9       91.26       77.65     11.33 o 
   4   4   9       26.39       22.63      7.35 o 
   5   4   9       18.88       17.09      6.68 o 
   6   4   9        2.86       -1.83      4.59 o 
   7   4   9        7.96       13.72      6.58 o 
   8   4   9       69.99       53.45     12.61 o 
   9   4   9       88.63       78.33     16.79 o 
  10   4   9        9.52       10.10      4.85 o 
  11   4   9       84.57       99.96     19.45 o 
  12   4   9        3.68       19.68      6.64 o 
  13   4   9       36.87       70.92     17.08 o 
  14   4   9       69.48       66.49      8.76 o 
  15   4   9        2.77       34.25     18.39 o 
  16   4   9       29.87       32.71      9.18 o 
  17   4   9       21.13       22.08      9.28 o 
   0   0  10      693.51      680.47     41.93 o 
   2   0  10     1203.43     1187.59     33.16 o 
   4   0  10       48.68       42.17      6.65 o 
   6   0  10     1362.28     1361.65     40.81 o 
   8   0  10       43.77       46.19      6.96 o 
  10   0  10     1433.53     1392.13     36.73 o 
  12   0  10      571.08      572.78     23.14 o 
  14   0  10      233.02      245.48     14.56 o 
  16   0  10      780.86      782.99     23.62 o 
  18   0  10      203.28      208.03     12.13 o 
  20   0  10      500.44      475.20     30.63 o 
  22   0  10      112.50       97.43     30.65 o 
  24   0  10      145.36      164.89     13.19 o 
  26   0  10      206.79      206.15     19.55 o 
  28   0  10       35.98       41.80     10.88 o 
  30   0  10      180.97      212.50     21.74 o 
  32   0  10      171.88      149.34     25.01 o 
  34   0  10      188.85      213.71     57.99 o 
   0   1  10      153.40      174.28     12.35 o 
   1   1  10      122.05      117.72      8.74 o 
   2   1  10      256.14      243.49     10.25 o 
   3   1  10      491.92      469.93     14.01 o 
   4   1  10      235.30      216.13     10.17 o 
   5   1  10      144.91      129.64      9.40 o 
   6   1  10      164.45      170.03      8.78 o 
   7   1  10      979.53      942.49     23.09 o 
   8   1  10      503.08      528.86     15.14 o 
   9   1  10      957.06      910.44     21.67 o 
  10   1  10       64.76       58.36      6.53 o 
  11   1  10       78.07       76.20      7.27 o 
  12   1  10       60.06       49.05      9.83 o 
  13   1  10       69.69       74.73      5.44 o 
  14   1  10      123.22      137.37     10.05 o 
  15   1  10      211.70      215.43      8.86 o 
  16   1  10       23.44       22.04      4.05 o 
  17   1  10        6.51        2.57      2.70 o 
  18   1  10      102.53      105.57      8.33 o 
  19   1  10      256.90      247.57      9.06 o 
  20   1  10      117.36      103.78      9.78 o 
  21   1  10       98.65       92.28      6.46 o 
  22   1  10      305.73      299.20     10.78 o 
  23   1  10       68.38       55.40      7.24 o 
  24   1  10      251.59      259.67     33.76 o 
  25   1  10       30.13       22.62      8.42 o 
  26   1  10       25.46       26.36      8.17 o 
  27   1  10       37.20       34.39      8.13 o 
  28   1  10       16.37       19.29      7.12 o 
  29   1  10       48.01       29.29     12.97 o 
  30   1  10       39.32       34.33      9.06 o 
  31   1  10       13.45       11.50      6.51 o 
  32   1  10       20.64       11.67      9.24 o 
  33   1  10       28.33       23.46      9.94 o 
  34   1  10      227.52      290.13     19.94 o 
   0   2  10      341.91      357.78     17.74 o 
   1   2  10       97.09      103.91      7.96 o 
   2   2  10        0.93        2.05      3.05 o 
   3   2  10      610.62      602.80     17.09 o 
   4   2  10       29.23       31.05      5.17 o 
   5   2  10      412.28      422.05     15.67 o 
   6   2  10       98.28       74.98      7.90 o 
   7   2  10       89.88       90.25      8.45 o 
   8   2  10       37.21       32.51      5.91 o 
   9   2  10      152.88      156.93      9.59 o 
  10   2  10       43.82       39.29      5.96 o 
  11   2  10       33.65       24.84      4.55 o 
  12   2  10       91.89      103.23      7.69 o 
  13   2  10      240.98      262.45     10.85 o 
  14   2  10       50.42       46.73      5.49 o 
  15   2  10      339.21      345.63     12.61 o 
  16   2  10       76.35       74.98      6.41 o 
  17   2  10      562.24      594.43     15.41 o 
  18   2  10       44.63       34.95      5.20 o 
  19   2  10      420.41      402.70     17.08 o 
  20   2  10      203.27      154.95     42.06 o 
  21   2  10      202.31      202.35     14.93 o 
  22   2  10        6.99        3.30      6.31 o 
  23   2  10      140.45      115.87     25.84 o 
  24   2  10      122.97      107.53     12.73 o 
  25   2  10      147.23      119.00     18.31 o 
  26   2  10       23.22       19.83      9.33 o 
  27   2  10      148.90      132.81     15.82 o 
  28   2  10       83.31       73.00     13.49 o 
  29   2  10      124.03       72.45     14.81 o 
  30   2  10        1.86        0.32      7.44 o 
  31   2  10       66.71       67.61     13.40 o 
   0   3  10       50.74       41.90      9.41 o 
   1   3  10       12.74       14.85      5.19 o 
   2   3  10        8.34       10.86      4.93 o 
   3   3  10      260.09      279.14     15.09 o 
   4   3  10        4.41       -1.36      3.16 o 
   5   3  10      703.89      757.27     24.85 o 
   6   3  10       42.01       36.89      6.58 o 
   7   3  10      223.41      231.06     13.98 o 
   8   3  10       31.16       30.99      3.93 o 
   9   3  10      188.42      184.98     10.14 o 
  10   3  10       27.95       21.40      4.45 o 
  11   3  10        9.78        9.06      4.64 o 
  12   3  10       33.09       26.17      5.32 o 
  13   3  10      167.78      167.39     17.66 o 
  14   3  10        3.23        2.14      2.11 o 
  15   3  10      153.99      117.04     30.48 o 
  16   3  10        8.04        7.45      4.59 o 
  17   3  10      245.23      263.24     17.60 o 
  18   3  10       27.63       17.66      6.72 o 
  19   3  10       40.79       22.39      7.69 o 
  20   3  10       80.77       58.48     12.68 o 
  21   3  10       93.67       61.95     14.41 o 
  22   3  10       12.15       11.96      7.86 o 
  23   3  10       15.39        8.46      8.21 o 
  24   3  10       18.55       10.47      8.92 o 
  25   3  10       57.39       36.97      9.55 o 
   0   4  10      102.53       96.54     17.39 o 
   1   4  10       15.59       11.89      5.75 o 
   2   4  10       47.24       35.78      8.61 o 
   3   4  10       41.00       44.86      9.63 o 
   4   4  10       10.10        2.28      4.16 o 
   5   4  10       70.42       81.65     12.29 o 
   6   4  10       31.90       35.65      9.96 o 
   7   4  10       49.13       66.44      9.07 o 
   8   4  10       18.91       35.88     16.69 o 
   9   4  10       63.03       58.97     10.75 o 
  10   4  10       77.76       89.28     11.33 o 
  11   4  10        6.28       20.53     12.41 o 
  12   4  10       49.43       48.70     13.28 o 
  13   4  10        9.06       11.96      8.13 o 
   2   0  11       43.34       42.85      7.76 o 
   4   0  11      373.57      385.84     21.91 o 
   6   0  11     1733.72     1682.35     46.24 o 
   8   0  11      161.78      148.25     11.46 o 
  10   0  11     1120.86     1089.25     32.94 o 
  12   0  11      217.89      235.61     16.46 o 
  14   0  11       25.25       21.24      5.78 o 
  16   0  11        7.17        6.68      5.49 o 
  18   0  11      448.46      458.81     22.08 o 
  20   0  11       98.75      115.79     11.82 o 
  22   0  11       62.34       56.66      8.70 o 
  24   0  11        1.38        3.80      4.04 o 
  26   0  11       97.19       99.86     26.14 o 
  28   0  11      177.37      205.24     28.92 o 
  30   0  11      115.75       58.03     49.17 o 
  32   0  11      351.78      460.43     40.99 o 
   1   1  11      248.14      238.39     12.31 o 
   2   1  11      133.64      132.84      9.96 o 
   3   1  11      389.33      388.39     15.15 o 
   4   1  11      583.04      626.02     17.87 o 
   5   1  11      215.88      236.05     12.23 o 
   6   1  11      647.42      657.67     18.69 o 
   7   1  11       48.15       47.21      6.51 o 
   8   1  11     1109.25     1098.70     24.55 o 
   9   1  11       35.48       31.39      5.76 o 
  10   1  11       51.15       54.70      6.94 o 
  11   1  11      277.45      304.80     11.35 o 
  12   1  11        0.72        4.84      2.83 o 
  13   1  11      313.61      327.80     14.20 o 
  14   1  11      182.29      189.81     10.03 o 
  15   1  11       86.95       87.94      8.05 o 
  16   1  11      454.74      464.07     16.74 o 
  17   1  11       13.27       13.95      3.63 o 
  18   1  11        6.47        2.32      2.55 o 
  19   1  11       40.43       28.56      4.11 o 
  20   1  11      209.06      239.89      9.80 o 
  21   1  11      246.41      249.78     12.72 o 
  22   1  11      186.17      189.13     13.62 o 
  23   1  11      190.03      207.05     20.96 o 
  24   1  11       28.90       24.37      6.11 o 
  25   1  11       41.67       42.94     12.34 o 
  26   1  11       32.04       29.28      9.55 o 
  27   1  11       22.05       22.74      8.35 o 
  28   1  11       58.09       51.61     10.30 o 
  29   1  11       20.38       20.81      9.11 o 
  30   1  11      109.57       80.55     14.82 o 
  31   1  11       34.97       31.78     10.48 o 
  32   1  11       25.30       13.96      7.94 o 
   1   2  11      434.91      443.84     16.56 o 
   2   2  11      112.53      115.99      9.37 o 
   3   2  11      260.86      273.18     13.53 o 
   4   2  11      232.00      246.38     13.19 o 
   5   2  11       40.16       39.66      6.02 o 
   6   2  11      203.00      192.07     11.43 o 
   7   2  11        3.28        8.14      4.24 o 
   8   2  11       16.38       12.20      4.62 o 
   9   2  11      209.63      208.67     12.18 o 
  10   2  11       34.68       34.83      5.79 o 
  11   2  11      370.25      391.74     15.62 o 
  12   2  11       41.35       29.39      6.81 o 
  13   2  11      225.55      243.24     11.65 o 
  14   2  11      175.73      183.66     15.50 o 
  15   2  11      118.65      127.86      8.79 o 
  16   2  11      167.20      174.13      9.66 o 
  17   2  11      105.84      118.22     11.63 o 
  18   2  11       33.77       30.84      8.06 o 
  19   2  11       56.26       47.71      8.25 o 
  20   2  11      383.10      410.36     18.76 o 
  21   2  11      168.84      131.66     21.60 o 
  22   2  11       24.08       22.88      9.84 o 
  23   2  11      166.86      147.40     19.81 o 
  24   2  11      105.99       87.44     14.28 o 
  25   2  11       23.75       19.82      8.12 o 
  26   2  11        2.71        7.09      7.21 o 
  27   2  11       44.58       35.71     11.43 o 
  28   2  11       50.10       31.41     11.14 o 
  29   2  11       21.88       24.35     13.58 o 
   1   3  11      160.84      162.40     13.98 o 
   2   3  11       50.12       48.70      7.65 o 
   3   3  11       76.48       67.29     10.31 o 
   4   3  11       18.68       20.84      5.62 o 
   5   3  11       21.04       20.14      5.82 o 
   6   3  11        1.98       -1.75      3.97 o 
   7   3  11       40.16       35.41      7.18 o 
   8   3  11       36.61       34.07      8.00 o 
   9   3  11      187.09      210.65     12.66 o 
  10   3  11        5.69        3.69      4.49 o 
  11   3  11      223.82      207.92     25.75 o 
  12   3  11       12.94       12.57      4.25 o 
  13   3  11       39.50       45.15      6.46 o 
  14   3  11        3.91       -1.55      3.83 o 
  15   3  11       25.61       23.61      7.91 o 
  16   3  11       32.00       35.54     10.70 o 
  17   3  11       82.08       58.12     15.17 o 
  18   3  11       84.17       62.27     21.47 o 
  19   3  11      122.61       85.54     25.29 o 
  20   3  11        5.92       -2.43      5.99 o 
  21   3  11      170.82      175.66     18.39 o 
  22   3  11      110.68       65.25     16.96 o 
   1   4  11       39.10       36.95      8.06 o 
   2   4  11       36.24       43.56      9.36 o 
   3   4  11       61.76       68.22      9.58 o 
   4   4  11       42.47       37.60      9.15 o 
   5   4  11       19.70       31.75      8.64 o 
   6   4  11      150.66      141.79     14.87 o 
   0   0  12      530.00      515.11     33.09 o 
   2   0  12      633.34      660.74     30.07 o 
   4   0  12      944.09      948.11     33.41 o 
   6   0  12     1139.85     1101.49     36.66 o 
   8   0  12      909.12      915.97     36.67 o 
  10   0  12        9.29       15.36      7.07 o 
  12   0  12      581.25      571.11     24.45 o 
  14   0  12      884.81      908.18     33.87 o 
  16   0  12       67.56       60.91     10.01 o 
  18   0  12      141.88      148.84     14.09 o 
  20   0  12      170.41      182.37     15.51 o 
  22   0  12      251.17      260.14     18.41 o 
  24   0  12      486.11      494.58     24.98 o 
  26   0  12      102.50      106.94     20.87 o 
  28   0  12       62.59       67.37     20.55 o 
  30   0  12       36.44       31.61     25.76 o 
   0   1  12      246.89      252.28     18.13 o 
   1   1  12      221.54      226.36     13.03 o 
   2   1  12      220.19      216.34     13.37 o 
   3   1  12       76.73       71.06      8.81 o 
   4   1  12      738.03      721.83     20.89 o 
   5   1  12      310.00      310.48     13.66 o 
   6   1  12        9.14       11.54      4.63 o 
   7   1  12        4.54        4.52      3.73 o 
   8   1  12       66.98       65.53      7.29 o 
   9   1  12      139.15      123.91     10.41 o 
  10   1  12      332.92      361.08     13.75 o 
  11   1  12       18.18       14.42      4.80 o 
  12   1  12      465.89      484.20     17.06 o 
  13   1  12        1.73        0.27      2.99 o 
  14   1  12      185.14      208.66      9.99 o 
  15   1  12        2.10        3.41      3.76 o 
  16   1  12       60.34       61.07      7.08 o 
  17   1  12      174.49      182.50     10.70 o 
  18   1  12        1.07        2.29      4.00 o 
  19   1  12      107.77      107.46      8.85 o 
  20   1  12      162.36      189.99     11.92 o 
  21   1  12       25.05       23.39      8.74 o 
  22   1  12      112.28       85.32     22.74 o 
  23   1  12        3.89       -0.07      3.91 o 
  24   1  12       79.12       69.58      9.00 o 
  25   1  12       10.82       10.68      6.91 o 
  26   1  12       61.02       48.80      9.93 o 
  27   1  12        1.35        3.52      6.17 o 
  28   1  12        1.30        2.70      6.05 o 
  29   1  12      169.30      174.75     30.02 o 
  30   1  12      119.36      114.57     18.72 o 
   0   2  12      156.29      167.21     17.99 o 
   1   2  12       11.07       13.39      4.73 o 
   2   2  12       91.96       84.73      8.04 o 
   3   2  12       47.78       53.96      8.36 o 
   4   2  12        8.71        5.42      4.32 o 
   5   2  12      498.15      505.87     22.33 o 
   6   2  12      156.81      154.81     11.28 o 
   7   2  12      450.92      464.29     18.53 o 
   8   2  12       42.13       34.71      6.34 o 
   9   2  12       68.28       73.79      8.00 o 
  10   2  12       77.47       88.76      8.15 o 
  11   2  12       16.09       20.25      5.35 o 
  12   2  12        2.61       -1.71      3.95 o 
  13   2  12       15.37       17.39      5.80 o 
  14   2  12        9.98       10.49      5.24 o 
  15   2  12       70.02       64.79      9.81 o 
  16   2  12       53.83       45.72      7.57 o 
  17   2  12      122.83      110.07     20.03 o 
  18   2  12       25.66       24.79      6.29 o 
  19   2  12       81.43       76.64     11.54 o 
  20   2  12      311.38      342.61     23.01 o 
  21   2  12       12.64       10.93      7.09 o 
  22   2  12       33.23       18.50     11.64 o 
  23   2  12       64.29       40.28     14.23 o 
  24   2  12       54.99       38.12     11.59 o 
  25   2  12        0.74        4.83      5.37 o 
  26   2  12       12.66        9.44     10.17 o 
   0   3  12       19.03       11.19      9.15 o 
   1   3  12        1.03       -2.51      4.66 o 
   2   3  12       68.19       59.20     10.00 o 
   3   3  12      156.88      163.88     13.83 o 
   4   3  12       22.06       22.80      6.92 o 
   5   3  12      230.34      274.45     15.75 o 
   6   3  12       83.89       92.79     10.09 o 
   7   3  12      107.24      104.90     12.59 o 
   8   3  12       14.47       16.07      6.03 o 
   9   3  12      200.69      229.14     15.53 o 
  10   3  12       27.73       19.87      6.59 o 
  11   3  12       11.15       12.50      6.26 o 
  12   3  12        4.94        1.02      4.88 o 
  13   3  12       20.22       23.38      8.91 o 
  14   3  12       19.01       16.86     11.37 o 
  15   3  12       29.13       29.92      8.49 o 
  16   3  12        2.00       17.09      8.76 o 
  17   3  12      194.46      120.47     33.23 o 
  18   3  12       34.43       26.39      9.79 o 
  19   3  12      235.14      180.73     29.87 o 
   2   0  13      128.49      124.38     13.93 o 
   4   0  13      190.22      211.90     16.64 o 
   6   0  13      631.47      626.73     30.52 o 
   8   0  13      631.22      641.44     27.47 o 
  10   0  13      226.68      235.11     16.85 o 
  12   0  13       19.71       20.70      7.32 o 
  14   0  13       32.78       30.44      9.30 o 
  16   0  13      155.32      101.01     33.66 o 
  18   0  13      328.32      361.13     19.74 o 
  20   0  13      378.99      395.74     25.04 o 
  22   0  13      121.89      119.15     14.28 o 
  24   0  13       12.20       19.87     13.20 o 
  26   0  13      138.57      137.99     27.77 o 
  28   0  13       65.12       52.08     24.72 o 
   1   1  13      214.14      225.69     13.41 o 
   2   1  13      105.17      119.18     12.01 o 
   3   1  13        2.21        1.86      3.73 o 
   4   1  13      378.86      397.29     17.00 o 
   5   1  13       71.50       75.89      8.76 o 
   6   1  13      374.01      371.95     17.17 o 
   7   1  13      148.09      158.01     10.89 o 
   8   1  13      160.78      162.18     16.20 o 
   9   1  13      149.45      144.36     10.96 o 
  10   1  13      104.93       97.56      8.79 o 
  11   1  13       81.78       81.94      9.71 o 
  12   1  13       89.34       82.84      8.14 o 
  13   1  13       88.65       87.57      8.97 o 
  14   1  13      160.13      183.08     13.43 o 
  15   1  13       55.78       50.69     10.00 o 
  16   1  13      155.12      163.85     12.15 o 
  17   1  13      144.67      168.50     11.37 o 
  18   1  13      140.51      143.05     10.00 o 
  19   1  13        1.14        1.77      4.59 o 
  20   1  13       44.49       32.38     10.49 o 
  21   1  13      152.76      156.09     37.03 o 
  22   1  13       56.27       65.93     20.30 o 
  23   1  13       55.23       44.36     16.72 o 
  24   1  13        3.88       13.29     11.65 o 
  25   1  13       81.65       89.72     15.95 o 
  26   1  13       97.64       96.28     20.49 o 
  27   1  13       29.04       28.81     14.66 o 
   1   2  13      160.47      176.27     13.20 o 
   2   2  13      275.82      265.34     16.37 o 
   3   2  13       26.17       16.67      5.55 o 
   4   2  13       36.05       37.99      6.30 o 
   5   2  13       68.45       68.77      9.32 o 
   6   2  13      563.70      648.62     23.16 o 
   7   2  13       14.64       14.40      6.14 o 
   8   2  13      217.94      236.50     14.03 o 
   9   2  13      142.49      125.80     11.71 o 
  10   2  13       23.91       24.16      6.11 o 
  11   2  13      188.34      231.16     13.19 o 
  12   2  13       31.92       36.66      7.56 o 
  13   2  13      108.95      115.52     10.37 o 
  14   2  13        8.62        8.22      4.35 o 
  15   2  13        9.51        6.95      5.46 o 
  16   2  13      115.19       95.43     22.42 o 
  17   2  13       18.89       23.52      9.51 o 
  18   2  13        8.79        0.91      5.79 o 
  19   2  13       68.08       54.18     13.43 o 
  20   2  13       23.66       32.13     10.15 o 
  21   2  13       81.28       68.48     16.41 o 
  22   2  13       27.89       24.59      9.60 o 
  23   2  13       35.35       13.33     13.37 o 
   1   3  13      277.97      317.01     18.46 o 
   2   3  13        6.44        5.29      6.13 o 
   3   3  13       82.51       83.61     12.11 o 
   4   3  13       18.03        8.59      6.61 o 
   5   3  13       54.27       64.75     10.09 o 
   6   3  13       61.16       73.00     12.14 o 
   7   3  13       43.21       41.82      8.69 o 
   8   3  13      115.21      113.88     13.62 o 
   9   3  13       36.81       25.00      7.11 o 
  10   3  13       34.99       43.26      8.49 o 
  11   3  13      132.80      152.59     27.59 o 
  12   3  13        2.39       -5.36      5.36 o 
  13   3  13       81.56       78.24     13.86 o 
  14   3  13       43.74       38.85     12.61 o 
   0   0  14      351.13      388.32     31.35 o 
   2   0  14      130.52      144.88     14.25 o 
   4   0  14       20.14       21.30      7.50 o 
   6   0  14      183.71      197.73     16.61 o 
   8   0  14        6.94        7.55      5.34 o 
  10   0  14      402.41      448.07     26.47 o 
  12   0  14      117.31      112.20     12.81 o 
  14   0  14      111.49      100.42     14.29 o 
  16   0  14      261.43      293.99     19.60 o 
  18   0  14       52.36       54.70      9.73 o 
  20   0  14       80.37       75.59     13.16 o 
  22   0  14      221.77      276.89     20.57 o 
  24   0  14      232.73      303.65     41.57 o 
   0   1  14      249.60      235.74     38.84 o 
   1   1  14       37.12       49.33      7.96 o 
   2   1  14      118.92      134.28     12.36 o 
   3   1  14      186.19      210.14     13.32 o 
   4   1  14       21.29       29.41      7.04 o 
   5   1  14      163.93      167.91     12.20 o 
   6   1  14       52.56       55.09      8.75 o 
   7   1  14      326.88      358.65     17.16 o 
   8   1  14       13.02       16.76      5.73 o 
   9   1  14      284.32      295.49     14.91 o 
  10   1  14       75.67       77.84      9.18 o 
  11   1  14       19.33       20.85      5.34 o 
  12   1  14       99.23      100.51      8.74 o 
  13   1  14       70.96       66.78     10.72 o 
  14   1  14      164.85      183.35     12.79 o 
  15   1  14      102.95       99.48      9.47 o 
  16   1  14       16.39       16.06      5.92 o 
  17   1  14       21.93       23.98      6.70 o 
  18   1  14       46.63       46.53      7.82 o 
  19   1  14       40.26       37.19     10.21 o 
  20   1  14        0.30        1.61      5.99 o 
  21   1  14       37.88       41.28      9.96 o 
  22   1  14       51.67       69.06     14.64 o 
  23   1  14       26.21       35.37     10.11 o 
  24   1  14      123.45      149.98     15.28 o 
   0   2  14      166.05      185.70     52.81 o 
   1   2  14      104.80       98.17     10.96 o 
   2   2  14       94.19      107.17     10.43 o 
   3   2  14      208.47      249.70     14.94 o 
   4   2  14       14.79       16.30      6.46 o 
   5   2  14       64.11       66.42      9.07 o 
   6   2  14      158.65      162.84     13.25 o 
   7   2  14      222.72      253.24     15.92 o 
   8   2  14        8.87       12.10      6.03 o 
   9   2  14      164.95      191.42     13.10 o 
  10   2  14       85.56       87.85     11.04 o 
  11   2  14        0.91       -1.24      3.73 o 
  12   2  14       15.57       14.68      6.50 o 
  13   2  14       55.27       54.39      9.33 o 
  14   2  14       17.87       12.48      6.02 o 
  15   2  14      162.48      147.84     18.26 o 
  16   2  14       10.53        9.07      8.17 o 
  17   2  14      127.76      120.50     16.69 o 
  18   2  14       14.22       16.01      8.72 o 
  19   2  14      153.69      137.66     18.62 o 
   0   3  14       95.56       77.82     17.34 o 
   1   3  14        3.38        4.11      7.92 o 
   2   3  14       15.10       17.40      8.97 o 
   3   3  14      243.63      268.24     19.12 o 
   4   3  14      101.06      121.57     13.30 o 
   5   3  14      149.72      154.31     15.47 o 
   6   3  14       43.13       39.84     10.09 o 
   2   0  15       33.38       34.63      9.56 o 
   4   0  15      735.89      756.44     39.94 o 
   6   0  15      639.01      633.90     33.16 o 
   8   0  15       73.06       60.59     12.17 o 
  10   0  15       67.57       79.44     13.69 o 
  12   0  15       17.88       24.89      9.80 o 
  14   0  15       78.67       53.89     13.40 o 
  16   0  15      305.17      335.10     25.24 o 
  18   0  15       81.99       89.30     15.95 o 
  20   0  15        5.89       27.09     13.79 o 
   1   1  15      159.31      166.78     13.09 o 
   2   1  15       10.62       12.54      5.84 o 
   3   1  15        9.74       10.42      5.76 o 
   4   1  15       85.81       95.27     11.15 o 
   5   1  15       92.69       90.20     11.67 o 
   6   1  15      158.48      161.53     14.35 o 
   7   1  15        1.21        4.38      4.00 o 
   8   1  15      224.74      273.16     15.72 o 
   9   1  15      192.59      191.86     15.07 o 
  10   1  15       52.75       46.82      9.75 o 
  11   1  15       58.36       60.28      9.36 o 
  12   1  15       22.37       24.87      9.74 o 
  13   1  15       38.84       42.18      7.32 o 
  14   1  15       20.65       24.37      7.45 o 
  15   1  15        1.05       17.42      7.05 o 
  16   1  15      130.31      129.56     10.93 o 
  17   1  15       24.18       23.80      8.29 o 
  18   1  15      126.74      155.10     26.17 o 
  19   1  15       73.75       88.95     16.28 o 
  20   1  15       86.28      112.08     20.26 o 
   1   2  15      178.33      180.32     16.09 o 
   2   2  15       22.03       18.93      6.96 o 
   3   2  15      139.08      120.94     12.48 o 
   4   2  15       18.95       23.57      7.64 o 
   5   2  15       11.92       14.02      6.53 o 
   6   2  15      120.31      123.86     12.44 o 
   7   2  15       38.11       42.71      8.37 o 
   8   2  15        2.53       10.43      8.91 o 
   9   2  15      192.38      234.00     25.64 o 
  10   2  15       92.35      108.32     13.37 o 
  11   2  15       66.85       86.34     10.59 o 
  12   2  15       24.22       22.98      7.96 o 
  13   2  15      107.03      112.86     13.62 o 
  14   2  15       84.69       94.08     16.48 o 
   0   0  16      164.68      203.70     28.00 o 
   2   0  16      442.57      507.79     30.78 o 
   4   0  16      146.34      150.93     19.96 o 
   6   0  16       30.64       27.95      8.80 o 
   8   0  16       48.85       52.83     11.32 o 
  10   0  16      320.59      351.60     26.51 o 
  12   0  16      479.61      503.34     31.16 o 
  14   0  16       58.80       47.94     11.64 o 
  16   0  16      100.69      123.37     23.40 o 
   0   1  16      216.05      261.77     22.33 o 
   1   1  16        2.74       -0.98      5.67 o 
   2   1  16      128.84      134.10     13.15 o 
   3   1  16       92.82       89.95     11.17 o 
   4   1  16       18.62       22.78      7.28 o 
   5   1  16      111.75      104.17     11.01 o 
   6   1  16       35.19       41.28      8.59 o 
   7   1  16      151.24      149.20     19.07 o 
   8   1  16      160.96      178.50     15.61 o 
   9   1  16       73.52       65.10     12.73 o 
  10   1  16      138.32      140.20     12.83 o 
  11   1  16       20.53       31.36      8.77 o 
  12   1  16      139.10      141.40     12.21 o 
  13   1  16       57.78       69.19     12.06 o 
  14   1  16        6.96        6.51      8.11 o 
   0   2  16        0.54       -1.01      5.64 o 
   1   2  16        0.96        1.09      5.34 o 
   2   2  16       12.98       16.41      7.10 o 
   3   2  16       32.69       28.06      9.61 o 
   2   0  17       89.04       70.53     14.99 o 
   4   0  17       59.27       56.57     13.03 o 
   6   0  17      310.03      378.98     56.39 o 
   8   0  17      204.19      233.92     53.33 o 
   1   1  17       25.92       18.18      8.44 o 
   2   1  17       73.82       87.85     12.96 o 
                                                 
